# Supplementary material for: 2-Methyl-3-(5-methyl-2-thien­yl)-5-phenyl­perhydro­pyrrolo[3,4-d]isoxazole-4,6-dione
Source: Acta Crystallogr Sect E Struct Rep Online. 2009 Mar 25;65(Pt 4):o862–3. doi: 10.1107/S1600536809009209 (PMC2968779; doi:10.1107/S1600536809009209)
Supplement: Supplementary file 2 [file e-65-0o862-Isup2.hkl]

#
# h,k,l, Fc-squared, Fo-squared, sigma(Fo-squared) and status flag
#
data_I
_shelx_title ' TEST STRUCTURE D:\DATA\OMYILMAZ8_DENE\OMYILMAZ8'
_shelx_refln_list_code          4
_shelx_F_calc_maximum      241.35
_exptl_crystal_F_000       688.00
_reflns_d_resolution_high  0.7965
 
loop_
 _symmetry_equiv_pos_as_xyz
 'x, y, z'
 '-x, y+1/2, -z+1/2'
 '-x, -y, -z'
 'x, -y-1/2, z-1/2'
 
_cell_length_a    12.6558
_cell_length_b     8.5738
_cell_length_c    19.3824
_cell_angle_alpha  90.000
_cell_angle_beta  128.654
_cell_angle_gamma  90.000
 
_shelx_F_squared_multiplier     1.000
 
loop_
 _refln_index_h
 _refln_index_k
 _refln_index_l
 _refln_F_squared_calc
 _refln_F_squared_meas
 _refln_F_squared_sigma
 _refln_observed_status
   1   0   0      200.67      276.00      4.17 o
   2   0   0    58252.21    43846.43   1622.70 o
   3   0   0     6462.30     6126.81     86.66 o
   4   0   0       85.12       92.52      1.96 o
   5   0   0     2473.87     2557.96     35.42 o
   6   0   0      395.00      376.08      3.43 o
   7   0   0      482.27      492.51      7.06 o
   8   0   0      492.59      483.80      2.91 o
   9   0   0       79.64       74.58      1.60 o
  10   0   0        0.24       -0.10      2.06 o
  11   0   0        0.50        3.01      2.08 o
  12   0   0        0.11        3.59      1.79 o
   1   1   0      191.05      212.58      2.48 o
   2   1   0     5978.83     5841.70     61.72 o
   3   1   0      809.75      819.64      3.38 o
   4   1   0        1.97        1.00      1.13 o
   5   1   0        4.21        1.23      1.08 o
   6   1   0       11.87       12.31      1.10 o
   7   1   0      130.06      114.49      1.32 o
   8   1   0       49.43       48.52      1.76 o
   9   1   0       98.21       99.68      2.20 o
  10   1   0       16.74       20.18      1.15 o
  11   1   0        3.95        3.71      1.19 o
  12   1   0       16.46       17.11      1.35 o
   0   2   0     3283.64     3142.17     24.28 o
   1   2   0     2044.41     1994.87      9.45 o
   2   2   0      629.87      678.18      3.40 o
   3   2   0     2504.35     2518.42     25.31 o
   4   2   0      178.64      203.80      1.59 o
   5   2   0      252.37      237.82      2.68 o
   6   2   0      275.10      284.86      3.92 o
   7   2   0        3.23        4.95      1.29 o
   8   2   0      259.22      254.25      2.73 o
   9   2   0       21.32       22.89      1.15 o
  10   2   0       73.93       72.79      1.29 o
  11   2   0        6.84       10.71      1.23 o
  12   2   0        0.01       -0.31      1.21 o
   1   3   0     6117.73     5965.41     81.40 o
   2   3   0      748.14      730.40      4.55 o
   3   3   0        2.16        4.95      1.10 o
   4   3   0      662.07      654.39      3.99 o
   5   3   0       60.24       60.61      1.22 o
   6   3   0      185.79      206.76      1.85 o
   7   3   0      517.32      505.92      6.79 o
   8   3   0       41.36       40.94      1.26 o
   9   3   0       93.61      102.29      1.46 o
  10   3   0        2.50        3.90      1.32 o
  11   3   0       11.93       10.67      1.20 o
   0   4   0       81.33       84.14      1.80 o
   1   4   0       56.04       45.59      1.32 o
   2   4   0      330.03      328.54      1.74 o
   3   4   0      938.18      884.27      2.72 o
   4   4   0      112.57       93.34      1.25 o
   5   4   0      375.99      371.53      2.64 o
   6   4   0      715.04      686.22      5.50 o
   7   4   0        2.39        2.04      1.10 o
   8   4   0      150.68      148.88      2.20 o
   9   4   0        4.52        5.21      1.21 o
  10   4   0       78.11       79.84      1.44 o
  11   4   0       17.24       19.19      1.32 o
   1   5   0      192.62      194.87      1.62 o
   2   5   0      184.11      167.05      1.52 o
   3   5   0       40.78       33.97      1.23 o
   4   5   0       97.10       77.73      1.31 o
   5   5   0        5.12        6.87      1.07 o
   6   5   0      554.21      536.00      3.50 o
   7   5   0       43.39       40.77      1.14 o
   8   5   0       23.97       19.99      1.18 o
   9   5   0        9.98       11.10      1.14 o
  10   5   0       44.89       48.19      1.34 o
   0   6   0     2266.74     2194.33     24.99 o
   1   6   0       29.79       30.34      1.12 o
   2   6   0      614.95      628.48      5.99 o
   3   6   0      260.79      245.40      1.71 o
   4   6   0       79.75       86.33      1.38 o
   5   6   0       98.46      101.71      1.30 o
   6   6   0      140.67      143.17      1.66 o
   7   6   0       30.36       28.59      1.18 o
   8   6   0        0.03        0.96      1.26 o
   9   6   0       10.99       10.23      1.26 o
  10   6   0        0.92        2.20      1.28 o
   1   7   0      137.18      134.66      1.47 o
   2   7   0      100.79       99.62      1.44 o
   3   7   0       71.26       73.59      1.59 o
   4   7   0       34.26       39.03      1.33 o
   5   7   0        2.14        2.35      1.18 o
   6   7   0        0.01        2.10      1.21 o
   7   7   0      126.55      123.99      1.66 o
   8   7   0       46.47       38.66      1.72 o
   9   7   0       32.16       30.57      1.67 o
   0   8   0      351.17      351.48      5.56 o
   1   8   0      494.34      480.72      4.67 o
   2   8   0      371.28      368.39      3.71 o
   3   8   0      622.16      610.72      6.66 o
   4   8   0       56.64       59.12      1.46 o
   5   8   0      105.11      111.28      2.39 o
   6   8   0        1.74        4.82      1.33 o
   7   8   0       31.12       33.65      1.38 o
   8   8   0       14.68       14.98      1.34 o
   1   9   0       50.99       57.04      2.33 o
   2   9   0        9.35       12.02      1.37 o
   3   9   0       26.72       28.21      1.28 o
   4   9   0        8.46        6.54      1.42 o
   5   9   0        1.51        2.34      1.51 o
   6   9   0        4.70        3.47      1.48 o
   0  10   0       31.92       33.16      1.85 o
   1  10   0        7.43        7.92      1.45 o
   2  10   0        0.98        4.59      1.27 o
   3  10   0       19.22       22.89      1.37 o
   4  10   0       11.54        9.16      1.43 o
 -12   1   1        2.13        2.20      1.27 o
 -11   1   1        0.86        0.83      1.29 o
 -10   1   1      238.92      237.45      2.22 o
  -9   1   1        1.91        3.90      1.12 o
  -8   1   1      217.08      210.71      2.89 o
  -7   1   1      283.99      296.59      2.94 o
  -6   1   1        5.40        4.74      1.22 o
  -5   1   1        7.38       10.05      1.25 o
  -4   1   1       26.56       37.11      1.23 o
  -3   1   1     2280.62     2382.67     14.83 o
  -2   1   1      950.06      960.31      4.85 o
  -1   1   1     3517.60     3496.15     12.42 o
   0   1   1       16.78       16.33      1.91 o
   1   1   1      134.88      131.27      2.02 o
   2   1   1       11.85       16.10      1.37 o
   3   1   1      337.55      353.16      1.89 o
   4   1   1      736.75      696.94      5.63 o
   5   1   1      611.95      645.37      4.29 o
   6   1   1      112.88      112.71      1.25 o
   7   1   1        2.97        2.86      1.10 o
   8   1   1      113.96      117.67      1.96 o
   9   1   1      173.73      184.22      2.56 o
  10   1   1       27.62       28.03      1.23 o
  11   1   1        7.46        7.49      1.11 o
 -12   2   1        5.62        6.36      1.38 o
 -11   2   1        9.49        9.40      1.36 o
 -10   2   1        9.26        8.71      1.19 o
  -9   2   1       35.37       35.00      1.25 o
  -8   2   1      225.02      233.88      3.80 o
  -7   2   1        0.07        1.61      1.13 o
  -6   2   1      307.29      339.34      3.68 o
  -5   2   1     1768.28     1833.76     12.86 o
  -4   2   1     1109.88     1090.15      8.32 o
  -3   2   1     1129.45     1151.14      6.96 o
  -2   2   1     4612.47     4734.40     38.90 o
  -1   2   1       95.32      100.03      1.66 o
   0   2   1     3451.10     3335.46     19.39 o
   1   2   1     6090.75     5950.56     96.79 o
   2   2   1      396.93      375.70      2.08 o
   3   2   1        6.91       12.45      1.36 o
   4   2   1      386.79      392.87      4.37 o
   5   2   1       45.90       62.70      1.64 o
   6   2   1       30.51       29.99      1.25 o
   7   2   1      235.84      232.05      3.36 o
   8   2   1       51.56       49.31      1.26 o
   9   2   1        0.00        3.01      1.11 o
  10   2   1       10.27       10.17      1.16 o
  11   2   1        0.54        2.61      1.36 o
 -12   3   1        0.14        2.27      1.31 o
 -11   3   1        3.76        3.17      1.25 o
 -10   3   1        0.47        0.30      1.13 o
  -9   3   1      126.32      139.43      2.21 o
  -8   3   1        2.64        3.69      1.18 o
  -7   3   1       13.92       20.47      1.19 o
  -6   3   1       54.24       72.71      1.24 o
  -5   3   1       58.47       52.20      1.19 o
  -4   3   1       76.01      103.99      1.38 o
  -3   3   1      940.73      974.17      3.87 o
  -2   3   1      976.85     1015.83      4.34 o
  -1   3   1        0.54        2.49      1.23 o
   0   3   1     1815.04     1808.57     15.42 o
   1   3   1       85.55       92.45      1.43 o
   2   3   1        0.24        1.94      1.06 o
   3   3   1      121.62      130.54      1.35 o
   4   3   1       12.31       11.02      1.06 o
   5   3   1      236.89      242.46      1.52 o
   6   3   1       56.54       57.31      1.23 o
   7   3   1        5.01        6.59      1.14 o
   8   3   1       22.89       24.10      1.15 o
   9   3   1        9.35        9.30      1.14 o
  10   3   1        3.03        3.20      1.17 o
  11   3   1        8.31        9.12      1.33 o
 -11   4   1        1.24        3.85      1.26 o
 -10   4   1       39.63       36.27      1.23 o
  -9   4   1        1.86        2.51      1.13 o
  -8   4   1       44.51       44.35      1.18 o
  -7   4   1        1.46        3.14      1.06 o
  -6   4   1       34.93       33.68      1.12 o
  -5   4   1      115.61      110.33      1.35 o
  -4   4   1      140.70      130.65      1.49 o
  -3   4   1       45.55       35.90      1.13 o
  -2   4   1      264.41      285.25      1.70 o
  -1   4   1      164.09      182.02      1.72 o
   0   4   1     1314.14     1308.18      3.64 o
   1   4   1      636.99      582.20      4.15 o
   2   4   1       47.40       50.46      1.14 o
   3   4   1      370.01      460.17      3.32 o
   4   4   1       62.81       64.38      1.23 o
   5   4   1        5.04        5.67      1.15 o
   6   4   1        1.51        0.28      1.08 o
   7   4   1       26.54       25.78      1.14 o
   8   4   1       39.02       43.51      1.24 o
   9   4   1        0.24        1.21      1.16 o
  10   4   1       16.51       16.67      1.25 o
  11   4   1        1.66        3.49      1.26 o
 -11   5   1       12.08        9.82      1.27 o
 -10   5   1       25.59       24.02      1.34 o
  -9   5   1       67.60       61.92      1.34 o
  -8   5   1        1.82        2.74      1.12 o
  -7   5   1       38.82       35.63      1.19 o
  -6   5   1        6.25        8.38      1.05 o
  -5   5   1        7.08        9.08      1.09 o
  -4   5   1      196.99      192.63      1.61 o
  -3   5   1       48.38       51.25      1.34 o
  -2   5   1       35.63       37.54      1.86 o
  -1   5   1      747.01      725.71      7.64 o
   0   5   1       49.33       40.85      1.18 o
   1   5   1       44.23       26.88      1.22 o
   2   5   1        0.26        2.03      1.21 o
   3   5   1      129.71      148.60      1.39 o
   4   5   1      255.17      251.91      2.55 o
   5   5   1       72.57       72.97      1.20 o
   6   5   1       18.97       18.54      1.11 o
   7   5   1       12.81       14.34      1.10 o
   8   5   1       56.87       56.20      1.22 o
   9   5   1       13.37       13.82      1.18 o
  10   5   1        6.31        7.43      1.36 o
 -10   6   1        5.56        6.53      1.29 o
  -9   6   1      118.44      107.90      1.47 o
  -8   6   1        1.76        1.16      1.12 o
  -7   6   1       20.25       17.93      1.15 o
  -6   6   1       63.04       60.70      1.44 o
  -5   6   1        0.84        2.61      1.10 o
  -4   6   1       66.09       72.18      1.33 o
  -3   6   1        0.56        3.37      1.17 o
  -2   6   1      329.38      317.89      3.43 o
  -1   6   1       12.74       16.08      1.12 o
   0   6   1       10.73       10.70      1.10 o
   1   6   1       12.06       12.27      1.15 o
   2   6   1       18.25       16.62      1.37 o
   3   6   1       60.53       56.47      1.14 o
   4   6   1       72.79       74.50      1.22 o
   5   6   1       26.95       25.12      1.18 o
   6   6   1       97.81      103.15      1.25 o
   7   6   1        9.71       10.34      1.17 o
   8   6   1       17.64       15.77      1.20 o
   9   6   1        4.54        5.80      1.26 o
  -9   7   1        0.78        2.37      1.28 o
  -8   7   1        0.00        2.79      1.19 o
  -7   7   1       15.18       14.08      1.19 o
  -6   7   1       52.20       57.30      1.31 o
  -5   7   1        1.60        2.33      1.15 o
  -4   7   1       52.64       47.27      1.63 o
  -3   7   1       45.78       43.94      1.41 o
  -2   7   1      149.22      157.24      2.13 o
  -1   7   1       50.96       51.85      1.49 o
   0   7   1      756.32      722.08      6.71 o
   1   7   1        0.75        0.01      1.28 o
   2   7   1      524.69      519.21      7.51 o
   3   7   1      174.59      183.35      2.09 o
   4   7   1      135.93      146.61      1.53 o
   5   7   1       23.07       22.26      1.18 o
   6   7   1        2.76        2.59      1.10 o
   7   7   1       19.38       14.49      1.21 o
   8   7   1       20.73       22.12      1.34 o
   9   7   1        0.10        0.68      1.32 o
  -8   8   1        5.56        8.20      1.25 o
  -7   8   1       11.57       13.53      1.23 o
  -6   8   1       13.27       16.43      1.28 o
  -5   8   1       29.40       30.07      1.44 o
  -4   8   1        0.04        0.62      1.45 o
  -3   8   1       82.80       77.94      2.01 o
  -2   8   1       54.58       52.30      1.27 o
  -1   8   1       54.66       53.61      1.34 o
   0   8   1      233.22      231.23      2.45 o
   1   8   1        6.41        5.59      1.25 o
   2   8   1       53.68       50.86      1.30 o
   3   8   1       41.76       42.42      1.34 o
   4   8   1        5.56        5.10      1.29 o
   5   8   1       31.65       33.79      1.53 o
   6   8   1        0.24        0.48      1.15 o
   7   8   1        7.13        8.52      1.27 o
  -7   9   1        5.70        7.69      1.39 o
  -6   9   1       18.98       17.40      1.55 o
  -5   9   1        2.25        1.08      1.38 o
  -4   9   1        0.38        0.58      1.37 o
  -3   9   1        0.02        1.33      1.38 o
  -2   9   1       39.45       44.64      1.27 o
  -1   9   1       32.69       30.85      1.20 o
   0   9   1       30.21       28.93      1.20 o
   1   9   1       50.50       52.34      1.75 o
   2   9   1        9.15        5.21      1.18 o
   3   9   1       32.16       33.00      1.31 o
   4   9   1       14.56       15.79      1.43 o
   5   9   1       19.69       19.97      1.46 o
   6   9   1        2.58        3.00      1.53 o
  -4  10   1        9.34       11.65      1.31 o
  -3  10   1        7.44        7.06      1.32 o
  -2  10   1        1.03        1.07      1.40 o
  -1  10   1        0.73        1.65      1.29 o
   0  10   1       30.98       30.64      1.96 o
   1  10   1       10.19       11.05      1.29 o
   2  10   1        1.14        2.18      1.24 o
   3  10   1        0.11        1.86      1.31 o
   4  10   1        2.63        4.04      1.37 o
 -13   0   2       31.94       27.65      1.89 o
 -12   0   2        6.90       10.28      1.62 o
 -11   0   2       12.31       12.89      1.60 o
 -10   0   2      102.03      112.91      3.81 o
  -9   0   2      215.54      204.17      4.69 o
  -8   0   2      296.10      283.85     10.01 o
  -7   0   2      974.04      978.04     28.71 o
  -6   0   2       33.75       23.13      1.57 o
  -5   0   2     1075.93     1049.32     21.55 o
  -4   0   2     2039.82     2071.25     37.04 o
  -3   0   2      471.43      464.19      7.27 o
  -2   0   2     1443.16     1522.07     19.65 o
  -1   0   2     9894.15     9551.99    105.03 o
   0   0   2    12501.00    11302.86    171.10 o
   1   0   2     4819.75     4767.57     18.32 o
   2   0   2    12527.76    11481.78    116.01 o
   3   0   2     1894.01     1760.42     12.97 o
   4   0   2     2391.42     2322.58     31.13 o
   5   0   2      759.00      802.37     12.72 o
   6   0   2        6.37       10.45      1.54 o
   7   0   2      104.15       94.73      2.76 o
   8   0   2       39.94       34.86      1.50 o
   9   0   2        2.36        0.64      1.45 o
  10   0   2       97.94       85.72      1.89 o
  11   0   2        5.29        7.98      2.21 o
 -13   1   2       18.39       16.72      1.49 o
 -12   1   2        0.60        3.42      1.21 o
 -11   1   2       38.71       38.81      1.23 o
 -10   1   2        9.18        9.49      1.20 o
  -9   1   2      295.92      293.49      4.80 o
  -8   1   2        2.16       13.04      4.23 o
  -7   1   2      342.68      326.93      2.86 o
  -6   1   2      868.72      835.22     10.08 o
  -5   1   2        9.32        7.50      1.16 o
  -4   1   2      888.87      837.83      4.13 o
  -3   1   2     9061.56     8839.75     46.07 o
  -2   1   2     4139.65     4168.13     23.96 o
  -1   1   2     5333.88     5264.17     16.91 o
   0   1   2     3127.84     3089.06     14.49 o
   1   1   2      297.56      287.02      2.15 o
   2   1   2     1947.89     1852.18     17.37 o
   3   1   2      268.38      258.55      2.29 o
   4   1   2     1537.49     1511.19     10.58 o
   5   1   2     1395.80     1366.43      9.68 o
   6   1   2       44.87       51.02      1.15 o
   7   1   2      684.72      680.02      6.06 o
   8   1   2       20.84       17.77      1.11 o
   9   1   2       55.32       55.72      1.17 o
  10   1   2       53.02       50.36      1.41 o
  11   1   2       22.02       25.47      1.26 o
 -12   2   2        0.51        0.20      1.28 o
 -11   2   2        3.20        3.78      1.40 o
 -10   2   2       91.93       93.85      2.51 o
  -9   2   2       54.04       52.36      1.25 o
  -8   2   2      141.82      141.13      2.38 o
  -7   2   2       62.27       62.56      1.37 o
  -6   2   2      185.83      200.24      1.63 o
  -5   2   2       73.44       85.89      1.33 o
  -4   2   2      167.51      176.02      1.85 o
  -3   2   2       40.90       32.46      1.48 o
  -2   2   2       80.54       83.92      1.66 o
  -1   2   2      366.43      381.77      2.57 o
   0   2   2     2075.30     2167.26      7.35 o
   1   2   2     1995.83     1944.76     11.90 o
   2   2   2     3900.38     3824.18     24.45 o
   3   2   2     1102.08     1056.46      6.72 o
   4   2   2       19.77       23.96      1.25 o
   5   2   2       14.59       10.09      1.15 o
   6   2   2      635.67      617.83      6.68 o
   7   2   2       16.68       15.37      1.21 o
   8   2   2      303.22      290.15      3.86 o
   9   2   2        0.75        1.71      1.16 o
  10   2   2        4.64        4.25      1.16 o
  11   2   2        0.04        0.58      1.36 o
 -12   3   2        1.38        2.20      1.41 o
 -11   3   2        6.70        6.70      1.23 o
 -10   3   2       31.68       28.27      1.18 o
  -9   3   2      220.55      227.95      5.02 o
  -8   3   2      453.20      444.29      5.26 o
  -7   3   2       76.22       76.60      1.31 o
  -6   3   2     1495.58     1503.94      9.52 o
  -5   3   2      772.44      776.52      5.24 o
  -4   3   2     2486.35     2414.58      6.48 o
  -3   3   2     1040.97      997.46      5.21 o
  -2   3   2      193.93      177.75      1.65 o
  -1   3   2     5213.40     5012.31     25.76 o
   0   3   2      613.89      621.87      3.00 o
   1   3   2        4.42        1.67      1.06 o
   2   3   2     1988.89     1988.47      7.07 o
   3   3   2     1298.02     1382.41      9.66 o
   4   3   2      201.77      188.94      1.38 o
   5   3   2      242.37      232.93      2.75 o
   6   3   2       12.10       12.80      1.08 o
   7   3   2      256.48      256.39      3.59 o
   8   3   2       28.85       31.56      1.19 o
   9   3   2       21.80       24.81      1.25 o
  10   3   2       83.61       87.82      2.66 o
  11   3   2        6.80        7.32      1.41 o
 -12   4   2        6.04        8.17      1.34 o
 -11   4   2       23.58       24.69      1.27 o
 -10   4   2       78.30       78.46      1.32 o
  -9   4   2        0.10        1.81      1.12 o
  -8   4   2       74.92       68.04      1.25 o
  -7   4   2        8.39        9.04      1.07 o
  -6   4   2      173.61      158.56      1.47 o
  -5   4   2      631.94      587.05      3.15 o
  -4   4   2      320.17      346.36      1.84 o
  -3   4   2      687.34      732.22      2.43 o
  -2   4   2     1650.84     1639.88      5.19 o
  -1   4   2       16.21       11.23      1.15 o
   0   4   2      370.07      373.88      2.62 o
   1   4   2        1.92        1.26      1.17 o
   2   4   2      455.32      510.97      1.92 o
   3   4   2      165.64      153.89      1.35 o
   4   4   2       62.92       53.66      1.21 o
   5   4   2       63.78       69.92      1.74 o
   6   4   2      261.74      265.34      5.00 o
   7   4   2       28.95       32.58      1.17 o
   8   4   2        0.01        0.91      1.08 o
   9   4   2        1.12        3.01      1.21 o
  10   4   2        1.22        2.36      1.23 o
 -11   5   2        3.77        4.59      1.27 o
 -10   5   2        9.28        9.49      1.19 o
  -9   5   2      106.11      103.39      1.38 o
  -8   5   2       61.87       64.32      1.25 o
  -7   5   2      140.08      144.92      1.41 o
  -6   5   2      156.93      147.48      1.41 o
  -5   5   2      117.19      116.18      2.12 o
  -4   5   2      170.37      174.47      2.14 o
  -3   5   2     1449.25     1439.85      4.42 o
  -2   5   2       18.66       18.86      1.19 o
  -1   5   2     1950.74     1966.91     11.62 o
   0   5   2      184.92      183.27      1.92 o
   1   5   2     1148.47     1094.30      8.59 o
   2   5   2        9.16        8.81      1.04 o
   3   5   2        0.08        0.13      1.05 o
   4   5   2        8.57       12.58      1.15 o
   5   5   2       26.68       25.61      1.15 o
   6   5   2      128.40      117.69      2.14 o
   7   5   2       18.75       19.27      1.13 o
   8   5   2        5.39        8.94      1.12 o
   9   5   2       13.41       15.58      1.26 o
  10   5   2       51.39       47.41      2.02 o
 -11   6   2        5.34        6.58      1.40 o
 -10   6   2        0.13        1.53      1.25 o
  -9   6   2       31.81       32.98      1.43 o
  -8   6   2        8.00        9.70      1.14 o
  -7   6   2        0.31        1.88      1.08 o
  -6   6   2       35.16       37.29      1.39 o
  -5   6   2       21.52       21.19      1.23 o
  -4   6   2        1.86        2.78      1.14 o
  -3   6   2      303.21      273.10      1.85 o
  -2   6   2      633.03      593.24      4.34 o
  -1   6   2       35.18       38.97      1.28 o
   0   6   2     1498.56     1422.01      4.46 o
   1   6   2      174.94      159.01      1.37 o
   2   6   2      154.19      154.81      1.68 o
   3   6   2      985.71      944.14     10.34 o
   4   6   2      229.78      218.53      1.48 o
   5   6   2      238.15      248.42      1.66 o
   6   6   2      112.52      104.82      1.27 o
   7   6   2       10.61        9.61      1.12 o
   8   6   2        1.34        2.28      1.19 o
   9   6   2       40.11       39.04      1.43 o
 -10   7   2       24.54       23.75      1.41 o
  -9   7   2        5.48        5.16      1.28 o
  -8   7   2        0.44        2.05      1.14 o
  -7   7   2       10.57       12.78      1.17 o
  -6   7   2      141.45      146.96      1.46 o
  -5   7   2      226.28      236.38      2.48 o
  -4   7   2      266.42      261.81      1.98 o
  -3   7   2      352.14      349.48      2.31 o
  -2   7   2       58.35       60.01      1.18 o
  -1   7   2       47.89       53.71      1.26 o
   0   7   2     1276.06     1238.83     11.46 o
   1   7   2       79.28       75.21      1.26 o
   2   7   2      567.25      547.44      2.80 o
   3   7   2        2.12        1.99      1.31 o
   4   7   2       68.76       68.71      1.26 o
   5   7   2       68.16       64.73      1.34 o
   6   7   2        4.13        5.11      1.15 o
   7   7   2      100.53       95.83      1.36 o
   8   7   2       21.34       23.08      1.28 o
  -9   8   2        1.20        0.78      1.30 o
  -8   8   2       24.69       20.68      1.35 o
  -7   8   2       61.87       63.61      1.41 o
  -6   8   2       23.70       22.94      1.27 o
  -5   8   2       44.05       45.59      1.67 o
  -4   8   2       20.67       21.65      1.44 o
  -3   8   2      329.17      339.13      5.04 o
  -2   8   2       81.35       75.83      1.36 o
  -1   8   2      139.30      137.47      1.46 o
   0   8   2        0.03        2.36      1.36 o
   1   8   2      118.06      121.07      2.81 o
   2   8   2       57.57       57.64      1.21 o
   3   8   2        0.63        3.27      1.33 o
   4   8   2        8.88       11.36      1.27 o
   5   8   2       11.21        9.12      1.30 o
   6   8   2       11.06       12.21      1.21 o
   7   8   2        0.05        0.64      1.26 o
  -7   9   2       28.48       25.30      1.90 o
  -6   9   2      101.66      106.89      1.99 o
  -5   9   2        5.40        5.39      1.42 o
  -4   9   2      225.52      222.35      3.84 o
  -3   9   2       46.50       46.23      1.42 o
  -2   9   2       20.02       20.63      1.20 o
  -1   9   2       58.26       63.61      1.39 o
   0   9   2       13.85       14.75      1.25 o
   1   9   2        3.60        5.03      1.21 o
   2   9   2       58.93       55.86      1.30 o
   3   9   2       30.76       33.75      1.36 o
   4   9   2      110.34      116.22      1.64 o
   5   9   2       81.36       70.40      2.43 o
  -5  10   2        1.39        2.99      1.35 o
  -4  10   2        6.28        8.19      1.51 o
  -3  10   2        0.38        2.07      1.28 o
  -2  10   2        5.87        3.93      1.35 o
  -1  10   2       11.05       12.23      1.23 o
   0  10   2       10.45        6.71      1.28 o
   1  10   2       46.18       45.85      1.32 o
   2  10   2        0.25       -0.40      1.28 o
   3  10   2       40.72       43.88      1.43 o
 -13   1   3        9.24        8.13      1.38 o
 -12   1   3        2.09        2.53      1.16 o
 -11   1   3        0.05        0.72      1.19 o
 -10   1   3      303.54      311.48      4.31 o
  -9   1   3       28.98       28.22      1.23 o
  -8   1   3        0.21        0.22      1.21 o
  -7   1   3      608.70      588.77      5.24 o
  -6   1   3      518.23      579.64      3.29 o
  -5   1   3      859.73      863.99      8.59 o
  -4   1   3     1943.61     1928.91     18.34 o
  -3   1   3     1190.10     1219.66     14.09 o
  -2   1   3     8586.51     7995.83     66.51 o
  -1   1   3       15.32       18.51      1.76 o
   0   1   3    12499.73    11188.73     92.65 o
   1   1   3      642.51      685.79      6.36 o
   2   1   3     1313.66     1387.37     10.71 o
   3   1   3      722.19      729.44      3.65 o
   4   1   3      260.71      246.21      1.65 o
   5   1   3       11.84       11.47      1.07 o
   6   1   3        5.49        9.08      1.12 o
   7   1   3        5.41        4.45      1.04 o
   8   1   3        2.58        2.69      1.03 o
   9   1   3        8.02        8.43      1.16 o
  10   1   3        0.06        0.70      1.17 o
  11   1   3       18.14       18.17      1.49 o
 -13   2   3        9.26       10.15      1.37 o
 -12   2   3       20.13       18.17      1.29 o
 -11   2   3       21.74       19.73      1.18 o
 -10   2   3       17.51       17.38      1.31 o
  -9   2   3      126.16      123.40      1.40 o
  -8   2   3      150.50      160.64      2.39 o
  -7   2   3       16.30       19.91      1.14 o
  -6   2   3      484.57      498.82      3.56 o
  -5   2   3      721.79      743.46      4.88 o
  -4   2   3     2506.53     2573.20     29.11 o
  -3   2   3      431.72      432.57      3.20 o
  -2   2   3      864.66      939.36      8.87 o
  -1   2   3     1305.88     1369.97      4.88 o
   0   2   3     3141.17     3204.60     17.58 o
   1   2   3      128.52      134.10      1.62 o
   2   2   3     1955.83     2091.07     10.19 o
   3   2   3     3785.24     3989.56     33.23 o
   4   2   3      606.09      589.08      5.39 o
   5   2   3      724.45      780.57      5.87 o
   6   2   3       10.94       15.31      1.12 o
   7   2   3        0.96        3.02      1.10 o
   8   2   3        4.24        7.41      1.10 o
   9   2   3       17.50       16.01      1.39 o
  10   2   3       10.21       12.38      1.27 o
 -13   3   3        6.88        7.21      1.37 o
 -12   3   3        1.17        2.57      1.24 o
 -11   3   3        3.37        6.49      1.31 o
 -10   3   3       65.91       61.44      1.61 o
  -9   3   3       26.12       28.24      1.26 o
  -8   3   3       40.85       41.23      1.50 o
  -7   3   3        0.18        3.16      1.15 o
  -6   3   3       13.12       16.08      1.13 o
  -5   3   3        2.20        4.76      1.17 o
  -4   3   3      289.62      281.98      1.84 o
  -3   3   3      999.62     1069.43      6.12 o
  -2   3   3        4.63        9.41      1.22 o
  -1   3   3       32.67       35.25      1.37 o
   0   3   3        4.62       26.82      7.77 o
   1   3   3      104.60      112.41      1.42 o
   2   3   3      339.96      334.27      1.94 o
   3   3   3       93.36       78.08      1.37 o
   4   3   3      272.43      278.97      3.16 o
   5   3   3      461.03      477.32      5.35 o
   6   3   3      141.33      137.54      2.38 o
   7   3   3       11.58       14.07      1.24 o
   8   3   3       15.67       15.50      1.17 o
   9   3   3       10.66       14.03      1.26 o
  10   3   3       11.47       11.24      1.26 o
 -12   4   3        1.46        3.64      1.42 o
 -11   4   3        0.69        2.15      1.22 o
 -10   4   3       73.68       70.03      1.25 o
  -9   4   3       59.62       55.30      1.28 o
  -8   4   3        3.23        2.94      1.14 o
  -7   4   3       10.65       12.10      1.13 o
  -6   4   3       59.65       74.09      1.96 o
  -5   4   3       28.02       28.38      1.16 o
  -4   4   3      315.47      335.94      1.79 o
  -3   4   3      183.05      195.04      2.26 o
  -2   4   3       26.64       19.15      1.10 o
  -1   4   3      357.39      376.82      2.08 o
   0   4   3     1360.55     1407.72      4.75 o
   1   4   3        4.31        5.22      1.21 o
   2   4   3        4.91        5.33      1.09 o
   3   4   3       26.99       19.41      1.14 o
   4   4   3       13.88       14.12      1.05 o
   5   4   3       99.27       98.40      1.40 o
   6   4   3        0.16        2.35      1.15 o
   7   4   3        1.74        1.79      1.09 o
   8   4   3        0.04        0.05      1.11 o
   9   4   3        1.19        1.23      1.17 o
  10   4   3        0.13        2.52      1.27 o
 -12   5   3        2.23        4.13      1.40 o
 -11   5   3        7.76        7.20      1.29 o
 -10   5   3       99.23      103.41      1.40 o
  -9   5   3        0.62        2.14      1.21 o
  -8   5   3       96.56       95.92      1.80 o
  -7   5   3        8.61        8.17      1.13 o
  -6   5   3      357.47      353.67      2.21 o
  -5   5   3      136.96      135.78      1.50 o
  -4   5   3      403.26      403.60      1.92 o
  -3   5   3       12.75       11.84      1.14 o
  -2   5   3        0.01        2.24      1.16 o
  -1   5   3      294.04      267.03      1.69 o
   0   5   3        0.46        0.41      1.11 o
   1   5   3       34.84       33.43      1.22 o
   2   5   3      479.50      494.84      2.98 o
   3   5   3       30.52       27.90      1.17 o
   4   5   3      466.40      487.16      4.19 o
   5   5   3      108.18      112.18      1.35 o
   6   5   3        0.09        0.81      1.05 o
   7   5   3      123.59      130.37      1.87 o
   8   5   3        9.65       10.08      1.16 o
   9   5   3        5.83        7.57      1.33 o
 -11   6   3       46.24       43.76      1.41 o
 -10   6   3       24.62       21.43      1.26 o
  -9   6   3       34.66       32.07      1.24 o
  -8   6   3       27.78       24.06      1.15 o
  -7   6   3       81.01       83.98      1.97 o
  -6   6   3       36.20       33.37      1.34 o
  -5   6   3       29.62       32.41      1.22 o
  -4   6   3      293.32      293.27      1.64 o
  -3   6   3      107.83      105.87      1.50 o
  -2   6   3      270.12      257.39      2.33 o
  -1   6   3       46.76       48.93      1.26 o
   0   6   3        1.83        2.32      1.04 o
   1   6   3       76.50       76.52      1.31 o
   2   6   3       34.49       32.40      1.23 o
   3   6   3       11.22       12.67      1.09 o
   4   6   3       13.12       10.00      1.14 o
   5   6   3      139.03      134.65      1.50 o
   6   6   3       14.19       11.76      1.10 o
   7   6   3       21.95       20.50      1.11 o
   8   6   3        9.63       12.11      1.27 o
 -10   7   3       27.52       24.66      1.33 o
  -9   7   3       11.39        9.92      1.25 o
  -8   7   3       10.76       14.33      1.25 o
  -7   7   3       33.36       29.05      1.30 o
  -6   7   3       21.26       20.28      1.44 o
  -5   7   3        0.33        2.37      1.15 o
  -4   7   3      114.05      110.92      1.51 o
  -3   7   3      108.02      100.33      1.50 o
  -2   7   3       24.43       26.27      1.18 o
  -1   7   3       19.03       19.85      1.38 o
   0   7   3        7.55       10.37      1.14 o
   1   7   3      178.99      177.02      1.42 o
   2   7   3       37.49       42.45      1.42 o
   3   7   3      206.31      197.62      1.60 o
   4   7   3        0.04        1.68      1.12 o
   5   7   3        0.21        2.30      1.14 o
   6   7   3        0.48        1.69      1.07 o
   7   7   3        0.03        1.47      1.21 o
   8   7   3        0.30        1.31      1.29 o
  -9   8   3        6.92        6.03      1.38 o
  -8   8   3       15.00       15.28      1.28 o
  -7   8   3        5.18        5.18      1.26 o
  -6   8   3        1.38        3.09      1.32 o
  -5   8   3       12.86       14.04      1.40 o
  -4   8   3       22.76       25.64      1.32 o
  -3   8   3       12.81       15.97      1.29 o
  -2   8   3       27.62       31.05      1.26 o
  -1   8   3        0.17        2.15      1.09 o
   0   8   3       18.07       18.54      1.08 o
   1   8   3       29.98       32.45      1.29 o
   2   8   3       25.76       27.89      1.28 o
   3   8   3       11.42       14.78      1.37 o
   4   8   3       16.15       20.77      1.40 o
   5   8   3        0.04        0.55      1.26 o
   6   8   3        0.74        2.64      1.25 o
  -7   9   3        1.11        1.17      1.50 o
  -6   9   3        0.04        0.37      1.49 o
  -5   9   3       12.16       13.16      1.65 o
  -4   9   3       14.27       14.74      1.38 o
  -3   9   3        3.86        5.59      1.35 o
  -2   9   3        0.32        1.88      1.33 o
  -1   9   3       21.81       25.27      1.24 o
   0   9   3       74.01       67.11      1.32 o
   1   9   3        4.26        3.48      1.28 o
   2   9   3       75.36       69.27      1.39 o
   3   9   3        1.93        0.70      1.36 o
   4   9   3        6.62        7.28      1.43 o
   5   9   3        1.59        2.19      1.53 o
  -5  10   3        2.39        5.22      1.61 o
  -4  10   3        9.57       11.18      1.47 o
  -3  10   3       14.33       16.57      1.43 o
  -2  10   3        0.09        0.20      1.26 o
  -1  10   3        2.36        5.27      1.29 o
   0  10   3        0.01        0.79      1.37 o
   1  10   3       11.22       10.86      1.31 o
   2  10   3       23.21       19.61      1.31 o
   3  10   3        2.10        2.34      1.44 o
 -13   0   4        0.57        3.86      1.83 o
 -12   0   4       26.25       20.65      1.56 o
 -11   0   4       59.40       66.53      1.83 o
 -10   0   4      219.96      222.14      8.74 o
  -9   0   4       98.09       88.35      1.86 o
  -8   0   4      303.47      306.45      6.99 o
  -7   0   4        5.67       11.14      1.57 o
  -6   0   4      358.14      390.79      7.34 o
  -5   0   4     6219.09     6208.18     65.07 o
  -4   0   4       50.59       63.66      2.30 o
  -3   0   4    13673.90    12643.47    143.44 o
  -2   0   4    14638.44    13385.59    201.57 o
  -1   0   4      159.67      154.64      3.45 o
   0   0   4    11837.04    11187.11    101.87 o
   1   0   4     2655.05     2643.89      8.42 o
   2   0   4     1375.33     1501.60      6.44 o
   3   0   4     4087.40     4078.27     31.96 o
   4   0   4     1041.94     1080.18     12.80 o
   5   0   4       36.40       46.05      1.56 o
   6   0   4      197.51      194.47      3.13 o
   7   0   4      115.58      124.92      1.90 o
   8   0   4        5.14        3.31      1.42 o
   9   0   4      130.74      131.36      2.74 o
  10   0   4       65.59       70.55      2.08 o
 -13   1   4        0.00        0.12      1.32 o
 -12   1   4        3.26        4.44      1.13 o
 -11   1   4      230.96      244.21      4.32 o
 -10   1   4       68.68       71.70      1.50 o
  -9   1   4      183.09      183.56      2.93 o
  -8   1   4        4.96        4.79      1.20 o
  -7   1   4      210.17      205.03      2.98 o
  -6   1   4     1778.59     1687.54     15.22 o
  -5   1   4       10.31        7.24      1.28 o
  -4   1   4     1939.59     1911.82     19.62 o
  -3   1   4    13242.48    12064.64    122.48 o
  -2   1   4       15.17       17.79      1.98 o
  -1   1   4     1007.56      992.99      4.24 o
   0   1   4       26.11       15.03      1.48 o
   1   1   4      158.82      138.61      1.60 o
   2   1   4       26.66       30.93      1.16 o
   3   1   4       93.50       92.68      1.24 o
   4   1   4        7.49       13.44      1.13 o
   5   1   4       36.36       26.71      1.17 o
   6   1   4        0.36        2.80      1.09 o
   7   1   4        9.55        9.36      1.04 o
   8   1   4        2.96        4.43      1.03 o
   9   1   4        0.53        1.60      1.16 o
  10   1   4       39.68       41.14      1.30 o
 -13   2   4        0.41        2.24      1.26 o
 -12   2   4       28.58       32.19      1.27 o
 -11   2   4       20.70       20.49      1.23 o
 -10   2   4       55.99       58.74      1.34 o
  -9   2   4      185.89      198.99      4.62 o
  -8   2   4      187.60      208.36      4.71 o
  -7   2   4     1160.64     1131.53     15.47 o
  -6   2   4     1390.53     1470.91     31.88 o
  -5   2   4      701.51      657.24     10.25 o
  -4   2   4     3412.09     3430.47     14.18 o
  -3   2   4      414.85      405.55      4.23 o
  -2   2   4     1573.91     1670.90      4.43 o
  -1   2   4        8.15        6.75      1.50 o
   0   2   4        4.73        9.62      1.25 o
   1   2   4     2001.48     1930.47     12.38 o
   2   2   4      353.11      347.87      2.46 o
   3   2   4       69.17       67.57      1.25 o
   4   2   4     1307.71     1195.80      8.38 o
   5   2   4      140.88      137.98      1.70 o
   6   2   4      675.44      657.44      6.60 o
   7   2   4       99.26      101.54      1.60 o
   8   2   4        5.60        5.99      1.17 o
   9   2   4       27.91       31.22      1.50 o
  10   2   4       53.34       49.50      1.53 o
 -13   3   4        4.80        7.22      1.26 o
 -12   3   4        1.76        2.09      1.27 o
 -11   3   4        0.11        1.57      1.18 o
 -10   3   4      113.16      112.05      1.43 o
  -9   3   4      382.28      383.08      4.59 o
  -8   3   4      256.47      247.64      2.15 o
  -7   3   4      364.75      371.31      1.87 o
  -6   3   4      451.39      437.93      5.56 o
  -5   3   4      157.36      136.31      1.60 o
  -4   3   4       68.77       77.41      1.42 o
  -3   3   4     1998.34     1890.01      8.87 o
  -2   3   4      490.86      434.95      2.24 o
  -1   3   4     7900.58     7506.36     93.06 o
   0   3   4     1462.76     1430.19      7.08 o
   1   3   4       78.34       75.77      1.31 o
   2   3   4     2631.84     2559.33     21.81 o
   3   3   4     1204.49     1183.22      8.21 o
   4   3   4      235.59      235.83      2.58 o
   5   3   4      844.19      788.25      9.97 o
   6   3   4        2.75        3.18      1.14 o
   7   3   4      405.36      397.93      5.70 o
   8   3   4        2.40        5.50      1.26 o
   9   3   4       26.81       25.28      1.96 o
  10   3   4       13.55       14.19      1.32 o
 -12   4   4       37.10       35.35      1.35 o
 -11   4   4       16.89       18.71      1.36 o
 -10   4   4      139.83      134.99      1.52 o
  -9   4   4       10.13       10.49      1.26 o
  -8   4   4        7.41        6.28      1.12 o
  -7   4   4        0.84        1.03      1.10 o
  -6   4   4       32.63       32.26      1.22 o
  -5   4   4       31.99       30.83      1.18 o
  -4   4   4       25.10       37.28      1.21 o
  -3   4   4       63.78       64.37      1.33 o
  -2   4   4      698.56      800.58      2.77 o
  -1   4   4      315.04      280.93      1.71 o
   0   4   4     1738.30     1838.48      5.91 o
   1   4   4      155.70      197.89      1.63 o
   2   4   4       82.96       82.61      1.24 o
   3   4   4       36.78       41.96      1.14 o
   4   4   4       91.88       89.52      1.26 o
   5   4   4       21.40       18.62      1.17 o
   6   4   4       30.62       28.62      1.15 o
   7   4   4      155.11      152.37      3.10 o
   8   4   4       44.73       42.31      1.25 o
   9   4   4       28.14       28.58      1.25 o
 -12   5   4        0.12        1.99      1.36 o
 -11   5   4       10.29       14.83      1.30 o
 -10   5   4       68.26       74.00      1.36 o
  -9   5   4       77.97       83.62      1.30 o
  -8   5   4       22.44       28.16      1.24 o
  -7   5   4       46.73       52.67      1.38 o
  -6   5   4      599.89      618.92      5.66 o
  -5   5   4      387.64      439.10      1.94 o
  -4   5   4      568.92      591.77      2.14 o
  -3   5   4     1017.81     1089.53      6.44 o
  -2   5   4      144.10      141.93      1.50 o
  -1   5   4      563.37      617.12      2.05 o
   0   5   4     1403.18     1360.84      5.77 o
   1   5   4        1.87        1.09      1.28 o
   2   5   4     1366.44     1384.23      8.82 o
   3   5   4      782.43      766.13      4.52 o
   4   5   4      371.01      384.65      2.27 o
   5   5   4       91.10       92.06      1.33 o
   6   5   4       91.44       89.94      1.34 o
   7   5   4        2.65        2.73      1.19 o
   8   5   4       40.93       42.61      1.25 o
   9   5   4        8.15        9.18      1.30 o
 -11   6   4       25.31       24.20      1.50 o
 -10   6   4       12.75       13.73      1.36 o
  -9   6   4      274.16      268.71      3.99 o
  -8   6   4        2.08        4.03      1.17 o
  -7   6   4        9.83       10.03      1.40 o
  -6   6   4      249.09      244.63      2.68 o
  -5   6   4       26.81       35.65      1.18 o
  -4   6   4      390.31      371.74      3.43 o
  -3   6   4      164.08      174.17      1.73 o
  -2   6   4      604.63      612.06      4.28 o
  -1   6   4      342.55      316.70      3.23 o
   0   6   4      333.59      339.56      1.73 o
   1   6   4      228.64      218.38      1.66 o
   2   6   4       91.01       84.35      1.49 o
   3   6   4      516.37      507.46      4.65 o
   4   6   4      441.86      419.14      3.90 o
   5   6   4       32.80       34.31      1.19 o
   6   6   4       92.95       90.56      1.79 o
   7   6   4       50.84       48.63      1.28 o
   8   6   4        0.12        1.84      1.17 o
 -10   7   4        0.03        0.19      1.45 o
  -9   7   4       27.00       20.76      1.28 o
  -8   7   4       26.16       28.22      1.23 o
  -7   7   4       45.11       42.08      1.47 o
  -6   7   4      282.39      276.57      2.15 o
  -5   7   4       73.78       77.93      1.43 o
  -4   7   4      420.00      422.21      2.72 o
  -3   7   4      120.14      118.65      1.59 o
  -2   7   4       73.43       69.94      1.31 o
  -1   7   4       31.58       34.03      1.21 o
   0   7   4      278.00      272.07      2.10 o
   1   7   4       37.61       37.39      1.22 o
   2   7   4       27.17       27.11      1.28 o
   3   7   4       21.30       18.49      1.28 o
   4   7   4       77.45       75.59      1.48 o
   5   7   4        3.24        6.84      1.13 o
   6   7   4       18.04       19.52      1.19 o
   7   7   4       24.76       25.26      1.31 o
  -9   8   4       19.07       20.54      1.40 o
  -8   8   4        0.05        0.04      1.30 o
  -7   8   4       75.00       87.56      1.51 o
  -6   8   4       41.43       44.14      1.37 o
  -5   8   4       13.08       17.75      1.40 o
  -4   8   4       33.20       39.87      1.50 o
  -3   8   4       21.62       21.60      1.28 o
  -2   8   4        2.69        2.24      1.17 o
  -1   8   4       75.24       74.19      1.24 o
   0   8   4       68.00       67.82      1.26 o
   1   8   4      309.60      278.42      2.08 o
   2   8   4        5.25        6.91      1.22 o
   3   8   4       18.79       19.57      1.39 o
   4   8   4       94.29       84.47      1.80 o
   5   8   4        8.52        7.48      1.35 o
   6   8   4       21.82       22.85      1.61 o
  -8   9   4        6.78        6.86      1.53 o
  -7   9   4       45.62       40.57      1.79 o
  -6   9   4       15.46       14.51      1.87 o
  -5   9   4        3.52        3.30      1.51 o
  -4   9   4       49.79       47.73      1.97 o
  -3   9   4       62.07       64.59      1.75 o
  -2   9   4       17.57       19.27      1.29 o
  -1   9   4      106.51      110.74      1.38 o
   0   9   4       29.59       30.78      1.28 o
   1   9   4        6.81        5.10      1.17 o
   2   9   4       19.48       22.29      1.30 o
   3   9   4        8.73       11.52      1.27 o
   4   9   4       23.81       25.94      1.50 o
  -5  10   4        7.91        6.74      1.37 o
  -4  10   4       39.30       42.50      1.45 o
  -3  10   4        9.95       10.36      1.30 o
  -2  10   4       15.68       13.79      1.40 o
  -1  10   4       37.81       40.22      1.37 o
   0  10   4        4.28        5.19      1.26 o
   1  10   4       24.41       25.75      1.60 o
   2  10   4        6.34        5.03      1.29 o
 -14   1   5        3.94        4.95      1.50 o
 -13   1   5        8.06       14.76      1.39 o
 -12   1   5        0.02        1.09      1.16 o
 -11   1   5        2.03        2.43      1.14 o
 -10   1   5      101.86      111.59      2.09 o
  -9   1   5      150.43      156.29      3.53 o
  -8   1   5      429.84      436.49      7.77 o
  -7   1   5        1.01        1.74      1.15 o
  -6   1   5      598.07      648.06      8.07 o
  -5   1   5     1610.74     1567.49     17.53 o
  -4   1   5     3858.81     3895.29     60.40 o
  -3   1   5     1670.93     1685.85     25.72 o
  -2   1   5      744.49      749.24      6.66 o
  -1   1   5      590.39      521.34      2.81 o
   0   1   5       44.86       45.74      1.42 o
   1   1   5      706.14      757.74      4.40 o
   2   1   5      207.38      187.19      1.45 o
   3   1   5      328.24      328.32      2.04 o
   4   1   5      401.85      425.43      4.77 o
   5   1   5       92.39       86.67      1.43 o
   6   1   5       16.93       15.21      1.09 o
   7   1   5        2.47        5.21      1.12 o
   8   1   5       21.83       19.87      1.13 o
   9   1   5       21.64       23.05      1.22 o
  10   1   5        1.29        2.25      1.34 o
 -13   2   5       37.19       34.41      1.57 o
 -12   2   5        0.58        0.79      1.25 o
 -11   2   5        0.17        2.95      1.19 o
 -10   2   5        4.11        2.36      1.28 o
  -9   2   5       23.06       21.10      1.29 o
  -8   2   5       47.31       47.98      1.30 o
  -7   2   5      194.41      210.59      5.19 o
  -6   2   5      120.27      123.18      2.09 o
  -5   2   5      115.52      143.45      1.75 o
  -4   2   5      739.97      728.73      6.22 o
  -3   2   5      891.88      936.89      3.47 o
  -2   2   5     8281.22     7768.84     64.36 o
  -1   2   5       38.46       41.17      1.43 o
   0   2   5       62.86       64.36      1.37 o
   1   2   5       62.95       51.15      1.26 o
   2   2   5      117.99      118.79      1.40 o
   3   2   5      376.37      411.51      4.30 o
   4   2   5       91.53       97.34      1.27 o
   5   2   5       14.11       14.78      1.16 o
   6   2   5       93.18      100.73      1.31 o
   7   2   5        3.97        3.77      1.12 o
   8   2   5       38.01       37.71      1.31 o
   9   2   5       11.84       13.96      1.30 o
 -13   3   5        0.01        1.30      1.38 o
 -12   3   5        0.35        1.23      1.29 o
 -11   3   5        0.01        1.08      1.21 o
 -10   3   5       83.21       72.67      1.60 o
  -9   3   5       32.16       31.93      1.29 o
  -8   3   5        0.00        0.47      1.21 o
  -7   3   5       36.57       38.67      1.23 o
  -6   3   5      243.18      276.64      4.31 o
  -5   3   5       37.92       46.45      2.17 o
  -4   3   5      290.04      316.83      2.74 o
  -3   3   5      303.82      303.05      2.19 o
  -2   3   5     3126.68     3158.72     23.58 o
  -1   3   5       57.60       57.20      1.37 o
   0   3   5       57.50       45.60      1.41 o
   1   3   5       65.42       69.22      1.29 o
   2   3   5       84.07       84.86      1.30 o
   3   3   5       91.05       90.96      1.24 o
   4   3   5      170.36      156.68      1.41 o
   5   3   5       75.81       72.74      1.48 o
   6   3   5       16.17       17.57      1.13 o
   7   3   5      119.79      123.53      1.86 o
   8   3   5        6.91        8.05      1.28 o
   9   3   5        9.88       11.18      1.28 o
 -13   4   5        8.97       10.19      1.37 o
 -12   4   5        3.87        4.89      1.30 o
 -11   4   5       10.07       12.21      1.28 o
 -10   4   5        3.85        2.48      1.18 o
  -9   4   5        1.86        3.05      1.22 o
  -8   4   5       76.60       76.11      1.61 o
  -7   4   5      408.19      413.06      6.08 o
  -6   4   5       10.25       11.23      1.26 o
  -5   4   5      417.71      439.37      3.44 o
  -4   4   5       29.26       32.28      1.22 o
  -3   4   5      195.51      232.81      1.69 o
  -2   4   5     2053.59     2059.14      5.00 o
  -1   4   5      206.23      207.42      1.57 o
   0   4   5     1661.21     1729.07     10.95 o
   1   4   5      160.57      165.19      1.87 o
   2   4   5      131.08      126.20      1.41 o
   3   4   5      244.27      244.81      1.59 o
   4   4   5       68.85       60.12      1.47 o
   5   4   5      363.89      372.22      6.13 o
   6   4   5        2.21        1.67      1.16 o
   7   4   5       41.00       45.20      1.23 o
   8   4   5        0.10        2.88      1.21 o
   9   4   5        3.51        4.98      1.26 o
 -12   5   5        1.37        1.75      1.35 o
 -11   5   5        0.01        2.12      1.29 o
 -10   5   5       76.12       78.45      1.45 o
  -9   5   5       33.01       35.75      2.47 o
  -8   5   5        6.36        5.11      1.23 o
  -7   5   5       38.03       41.54      1.30 o
  -6   5   5       23.35       25.11      1.24 o
  -5   5   5       28.85       27.91      1.26 o
  -4   5   5      153.12      177.02      1.58 o
  -3   5   5      667.43      641.67      3.33 o
  -2   5   5       76.98       77.84      1.45 o
  -1   5   5      413.98      411.89      1.81 o
   0   5   5       30.36       38.13      1.25 o
   1   5   5       71.45       76.31      1.46 o
   2   5   5      268.09      281.98      1.60 o
   3   5   5      204.78      179.81      2.89 o
   4   5   5      162.32      152.46      2.12 o
   5   5   5        6.92        5.11      1.11 o
   6   5   5        5.17        3.65      1.19 o
   7   5   5        0.18        0.81      1.17 o
   8   5   5        0.00        2.03      1.23 o
 -12   6   5        0.50        2.30      1.59 o
 -11   6   5        9.48       11.90      1.73 o
 -10   6   5        2.86        4.23      1.38 o
  -9   6   5        2.90        7.48      1.35 o
  -8   6   5        9.99       13.29      1.32 o
  -7   6   5      224.97      222.28      2.40 o
  -6   6   5       17.97       19.34      1.23 o
  -5   6   5        0.99        0.60      1.18 o
  -4   6   5       37.85       40.60      1.21 o
  -3   6   5      146.13      153.68      1.57 o
  -2   6   5      208.26      198.33      1.51 o
  -1   6   5       21.85       23.07      1.16 o
   0   6   5      398.09      379.45      2.57 o
   1   6   5      141.43      134.82      1.48 o
   2   6   5        0.50        2.66      1.35 o
   3   6   5        4.55        5.28      1.12 o
   4   6   5        7.90        7.63      1.17 o
   5   6   5        5.25        5.75      1.15 o
   6   6   5       10.57        8.93      1.16 o
   7   6   5        8.38        9.66      1.23 o
 -11   7   5        0.10        2.25      1.55 o
 -10   7   5       16.14       16.63      1.39 o
  -9   7   5       28.58       29.56      1.43 o
  -8   7   5       25.28       26.83      1.38 o
  -7   7   5       13.88       14.24      1.28 o
  -6   7   5       81.09       80.14      1.43 o
  -5   7   5      222.15      214.73      1.71 o
  -4   7   5        0.00        0.47      1.29 o
  -3   7   5       45.16       43.74      1.32 o
  -2   7   5      304.32      292.15      3.45 o
  -1   7   5      125.31      122.89      1.31 o
   0   7   5      229.92      224.31      1.49 o
   1   7   5        0.04        0.85      1.09 o
   2   7   5        1.75        3.47      1.16 o
   3   7   5        4.68        5.32      1.19 o
   4   7   5       11.96        8.92      1.28 o
   5   7   5        6.87        8.80      1.17 o
   6   7   5       19.24       16.82      1.25 o
   7   7   5        0.28        1.01      1.20 o
  -9   8   5        1.09        1.64      1.36 o
  -8   8   5        0.11        3.18      1.41 o
  -7   8   5       11.23       13.20      1.50 o
  -6   8   5       26.14       24.74      1.49 o
  -5   8   5        9.52        5.73      1.39 o
  -4   8   5        2.81        2.15      1.33 o
  -3   8   5        7.96        8.57      1.24 o
  -2   8   5        0.00        0.55      1.09 o
  -1   8   5       17.46       17.11      1.17 o
   0   8   5        1.61        2.42      1.48 o
   1   8   5       78.55       79.66      1.28 o
   2   8   5        9.59       10.86      1.16 o
   3   8   5       59.89       57.70      1.47 o
   4   8   5        0.27        0.74      1.27 o
   5   8   5        5.63        6.32      1.40 o
  -8   9   5        0.05        0.59      1.45 o
  -7   9   5        1.16        1.61      1.80 o
  -6   9   5        7.32        9.72      1.53 o
  -5   9   5       36.85       38.74      1.84 o
  -4   9   5       70.50       65.45      1.73 o
  -3   9   5        0.09        1.30      1.21 o
  -2   9   5       14.04       12.60      1.21 o
  -1   9   5        1.42        0.81      1.16 o
   0   9   5        0.40        1.24      1.19 o
   1   9   5        3.37        2.15      1.22 o
   2   9   5        0.00       -0.02      1.26 o
   3   9   5        0.00        3.61      1.27 o
   4   9   5        1.61        1.72      1.37 o
  -5  10   5       30.95       33.05      1.43 o
  -4  10   5       10.45       10.44      1.49 o
  -3  10   5        9.47        9.76      1.36 o
  -2  10   5        0.43        1.63      1.32 o
  -1  10   5       21.29       22.42      1.32 o
   0  10   5        0.00        1.05      1.40 o
   1  10   5        0.55        2.42      1.41 o
 -14   0   6       16.96       17.58      1.87 o
 -13   0   6        3.50        6.65      1.75 o
 -12   0   6      160.07      182.95      6.36 o
 -11   0   6       10.81       10.94      1.75 o
 -10   0   6      103.35      113.47      3.78 o
  -9   0   6      259.50      276.40      4.97 o
  -8   0   6      724.92      846.32     54.88 o
  -7   0   6      669.03      601.02     11.72 o
  -6   0   6    14717.13    14385.98    204.07 o
  -5   0   6     1014.71     1086.81      4.46 o
  -4   0   6     9578.79     8782.95    154.43 o
  -3   0   6     1090.54     1057.98     14.94 o
  -2   0   6     1779.07     1672.72     23.50 o
  -1   0   6      665.48      753.32      8.15 o
   0   0   6      197.33      241.07      2.56 o
   1   0   6     4140.19     4167.45     19.89 o
   2   0   6     2276.52     2322.40     15.21 o
   3   0   6     3260.04     3343.97     42.42 o
   4   0   6      286.31      241.43      3.82 o
   5   0   6       48.88       61.69      2.40 o
   6   0   6       14.97       14.25      1.58 o
   7   0   6       81.63       84.67      1.64 o
   8   0   6       18.62       17.84      1.65 o
   9   0   6      127.07      131.81      2.25 o
 -14   1   6       15.82       15.70      1.51 o
 -13   1   6        9.87       11.56      1.33 o
 -12   1   6        1.15        2.18      1.11 o
 -11   1   6       43.63       46.61      1.73 o
 -10   1   6      106.69      110.24      1.48 o
  -9   1   6       63.54       64.80      1.58 o
  -8   1   6       80.48       89.12      1.33 o
  -7   1   6      211.35      238.92      3.33 o
  -6   1   6        3.60        5.65      1.30 o
  -5   1   6      193.64      242.74      2.66 o
  -4   1   6       13.61       17.19      1.39 o
  -3   1   6     3027.19     2994.73     37.78 o
  -2   1   6     1319.45     1298.86     13.71 o
  -1   1   6     1140.99     1184.32      6.44 o
   0   1   6     3127.63     3007.01     17.85 o
   1   1   6     2452.51     2566.90     23.68 o
   2   1   6       18.05       16.77      1.04 o
   3   1   6      855.26      877.70      8.16 o
   4   1   6      149.14      157.72      1.51 o
   5   1   6      332.96      318.57      3.62 o
   6   1   6       94.83      102.20      1.65 o
   7   1   6        3.40        5.79      1.05 o
   8   1   6       15.89       16.22      1.20 o
   9   1   6        9.80        9.82      1.31 o
 -14   2   6        0.40        2.98      1.42 o
 -13   2   6        0.33        2.74      1.30 o
 -12   2   6      160.16      161.33      4.25 o
 -11   2   6       22.89       21.81      1.24 o
 -10   2   6      404.14      391.38      8.32 o
  -9   2   6      620.73      618.48     12.96 o
  -8   2   6      180.95      193.27      2.75 o
  -7   2   6     1894.63     1956.38     36.57 o
  -6   2   6       59.09       56.21      9.35 o
  -5   2   6        7.89       11.94      1.47 o
  -4   2   6     3087.40     3165.51     29.55 o
  -3   2   6      112.20      118.19      1.80 o
  -2   2   6      193.27      208.83      1.93 o
  -1   2   6     1121.21     1079.25      5.21 o
   0   2   6        1.16        3.35      1.11 o
   1   2   6      645.80      639.03      7.89 o
   2   2   6       32.64       20.73      1.17 o
   3   2   6        3.79        3.06      1.11 o
   4   2   6      562.25      566.09      2.29 o
   5   2   6        4.47        5.61      1.12 o
   6   2   6      252.49      270.81      3.19 o
   7   2   6        9.85       11.02      1.16 o
   8   2   6        1.16        2.28      1.11 o
   9   2   6       22.88       22.01      1.26 o
 -13   3   6        4.30        3.72      1.34 o
 -12   3   6       95.72       89.13      1.80 o
 -11   3   6        0.75        1.55      1.17 o
 -10   3   6      297.12      288.41      3.32 o
  -9   3   6       27.14       27.56      1.25 o
  -8   3   6       46.13       44.02      1.50 o
  -7   3   6      421.36      419.67      7.78 o
  -6   3   6       22.99       20.70      1.33 o
  -5   3   6     1979.61     1840.68     15.82 o
  -4   3   6      306.87      328.22      2.05 o
  -3   3   6     1609.29     1647.88      9.20 o
  -2   3   6     1726.81     1985.33     12.17 o
  -1   3   6     1242.29     1272.94      3.32 o
   0   3   6       65.26      106.81      1.49 o
   1   3   6      111.49       85.94      1.26 o
   2   3   6      484.61      437.17      4.16 o
   3   3   6      237.94      205.70      1.76 o
   4   3   6        0.24        0.03      1.11 o
   5   3   6        1.00        1.51      1.09 o
   6   3   6        5.46        4.24      1.18 o
   7   3   6       63.61       62.05      1.29 o
   8   3   6        0.05        1.10      1.38 o
   9   3   6       38.19       34.49      1.39 o
 -13   4   6       15.39       14.16      1.37 o
 -12   4   6       34.85       34.46      1.31 o
 -11   4   6       15.85       14.00      1.25 o
 -10   4   6       66.27       67.70      1.81 o
  -9   4   6       44.25       52.74      1.35 o
  -8   4   6       28.88       25.24      1.38 o
  -7   4   6      100.58       91.93      2.33 o
  -6   4   6      169.68      185.29      2.08 o
  -5   4   6       72.15       63.26      1.34 o
  -4   4   6     1003.84     1028.20      4.12 o
  -3   4   6      887.24      942.06      4.05 o
  -2   4   6      266.50      270.12      2.11 o
  -1   4   6     2047.66     2067.25     14.11 o
   0   4   6      451.01      429.84      3.73 o
   1   4   6       40.35       42.02      1.39 o
   2   4   6      495.53      502.14      4.49 o
   3   4   6        9.23        9.59      1.07 o
   4   4   6      732.56      722.16     10.20 o
   5   4   6      135.52      135.63      1.54 o
   6   4   6      271.20      262.91      3.17 o
   7   4   6      342.64      332.15      3.37 o
   8   4   6        0.04        0.70      1.23 o
 -13   5   6       24.67       23.85      1.50 o
 -12   5   6        4.77        4.41      1.38 o
 -11   5   6       11.10       13.71      1.61 o
 -10   5   6        8.79        6.85      1.38 o
  -9   5   6        4.08        5.41      1.39 o
  -8   5   6       30.26       33.33      1.46 o
  -7   5   6        0.13        0.59      1.23 o
  -6   5   6       41.55       37.98      1.39 o
  -5   5   6      101.09      106.97      1.38 o
  -4   5   6      137.29      131.30      1.44 o
  -3   5   6       90.20       75.45      1.52 o
  -2   5   6      472.62      439.91      2.15 o
  -1   5   6      308.88      299.90      2.33 o
   0   5   6      669.36      642.09      4.72 o
   1   5   6        1.32        3.46      1.18 o
   2   5   6       12.19       14.12      1.10 o
   3   5   6      133.63      128.09      1.40 o
   4   5   6       83.56       89.67      1.32 o
   5   5   6       28.60       25.10      1.19 o
   6   5   6       30.52       36.81      1.20 o
   7   5   6        3.45        2.90      1.28 o
   8   5   6        6.47        7.61      1.30 o
 -12   6   6       15.56       18.11      1.46 o
 -11   6   6       38.86       35.50      1.59 o
 -10   6   6       95.16      101.98      2.65 o
  -9   6   6      174.85      178.79      2.22 o
  -8   6   6       11.85       12.75      1.34 o
  -7   6   6       55.14       63.77      2.28 o
  -6   6   6      670.42      654.51      6.01 o
  -5   6   6       81.09       86.53      1.40 o
  -4   6   6      460.27      467.28      6.87 o
  -3   6   6       83.50       80.05      1.48 o
  -2   6   6      376.30      396.76      2.18 o
  -1   6   6      209.92      203.69      1.52 o
   0   6   6       18.27       18.34      1.10 o
   1   6   6      415.13      387.20      2.01 o
   2   6   6       76.43       74.80      1.46 o
   3   6   6      742.75      699.01      8.61 o
   4   6   6       61.75       53.74      1.18 o
   5   6   6       14.88       14.39      1.17 o
   6   6   6        6.19        7.67      1.12 o
   7   6   6       66.84       60.54      1.51 o
 -11   7   6        1.45        2.23      1.53 o
 -10   7   6        0.63        2.31      1.37 o
  -9   7   6        1.58        2.33      1.28 o
  -8   7   6        4.20        5.57      1.40 o
  -7   7   6        4.02        5.98      1.28 o
  -6   7   6       34.41       37.80      1.32 o
  -5   7   6        0.20        1.11      1.27 o
  -4   7   6       21.49       22.45      1.30 o
  -3   7   6       10.14       10.74      1.13 o
  -2   7   6      316.43      312.71      2.68 o
  -1   7   6       43.39       41.98      1.17 o
   0   7   6      168.86      165.53      2.22 o
   1   7   6      229.59      217.13      2.32 o
   2   7   6       28.93       25.55      1.27 o
   3   7   6      157.24      141.39      1.95 o
   4   7   6       42.85       37.26      1.62 o
   5   7   6       28.33       26.81      1.26 o
   6   7   6        7.98        7.57      1.26 o
 -10   8   6        8.87        7.64      1.47 o
  -9   8   6      116.32      117.53      3.74 o
  -8   8   6        0.29       -0.22      1.72 o
  -7   8   6      163.98      159.17      2.76 o
  -6   8   6      176.90      186.73      3.25 o
  -5   8   6        0.02       -0.56      1.41 o
  -4   8   6      165.14      171.87      1.90 o
  -3   8   6       75.78       75.19      1.71 o
  -2   8   6       33.10       36.97      1.18 o
  -1   8   6      150.25      146.08      1.45 o
   0   8   6       78.21       80.90      1.36 o
   1   8   6       48.73       50.20      1.41 o
   2   8   6       10.32       12.30      1.24 o
   3   8   6        3.64        4.86      1.31 o
   4   8   6      101.98      101.64      3.12 o
   5   8   6       16.68       15.18      1.40 o
  -8   9   6        0.21        0.51      1.75 o
  -7   9   6        7.99       11.39      1.65 o
  -6   9   6        1.72        3.23      1.47 o
  -5   9   6       13.28       16.08      1.52 o
  -4   9   6       15.37       14.27      1.35 o
  -3   9   6       51.48       50.65      1.59 o
  -2   9   6       37.58       33.12      1.27 o
  -1   9   6       11.64       14.37      1.21 o
   0   9   6       33.69       31.79      1.27 o
   1   9   6       48.39       46.97      1.42 o
   2   9   6       21.15       27.12      1.30 o
   3   9   6       41.51       39.66      1.39 o
  -5  10   6       18.85       19.70      1.47 o
  -4  10   6        1.35        1.37      1.36 o
  -3  10   6       18.05       19.99      1.38 o
  -2  10   6        8.89       12.98      1.29 o
  -1  10   6       36.67       40.58      1.46 o
   0  10   6       11.22       16.58      1.49 o
 -14   1   7        6.64        6.24      1.43 o
 -13   1   7        1.08        2.10      1.23 o
 -12   1   7      131.07      136.37      4.36 o
 -11   1   7        4.39        3.62      1.16 o
 -10   1   7      445.76      443.94      8.87 o
  -9   1   7      206.72      185.86      3.45 o
  -8   1   7      118.14      132.00      1.96 o
  -7   1   7     2499.36     2507.62     41.00 o
  -6   1   7        2.67        3.93      1.34 o
  -5   1   7      982.49      999.88     11.93 o
  -4   1   7      670.18      669.62      7.41 o
  -3   1   7       16.53       20.49      1.45 o
  -2   1   7     1299.93     1332.37      9.65 o
  -1   1   7      268.55      306.73      2.10 o
   0   1   7      946.86      983.81      2.95 o
   1   1   7      109.19      110.80      1.69 o
   2   1   7      535.11      568.91      4.59 o
   3   1   7      142.30      141.07      1.57 o
   4   1   7       74.80       80.64      1.43 o
   5   1   7        0.13        0.97      1.08 o
   6   1   7      129.74      128.25      1.82 o
   7   1   7       21.10       20.12      1.17 o
   8   1   7       52.24       46.54      1.24 o
 -14   2   7        0.04        1.94      1.40 o
 -13   2   7        8.82        7.96      1.37 o
 -12   2   7        0.97        1.46      1.27 o
 -11   2   7      360.49      345.22      6.78 o
 -10   2   7      117.50      128.38      3.13 o
  -9   2   7      739.24      734.57     15.35 o
  -8   2   7      363.25      364.83      7.54 o
  -7   2   7        0.22        0.89      1.33 o
  -6   2   7        0.43        1.41      1.33 o
  -5   2   7        9.63       11.73      1.43 o
  -4   2   7      541.82      500.19      4.77 o
  -3   2   7        1.12        1.66      1.43 o
  -2   2   7     1599.30     1619.92     10.32 o
  -1   2   7      326.33      372.18      3.43 o
   0   2   7       27.11       33.85      2.39 o
   1   2   7      509.24      575.96      2.02 o
   2   2   7      319.85      319.91      2.18 o
   3   2   7      881.98      864.40      4.34 o
   4   2   7        8.39        9.59      1.11 o
   5   2   7       71.38       60.18      1.26 o
   6   2   7       38.47       44.11      1.15 o
   7   2   7       25.08       32.19      1.25 o
   8   2   7        2.77        3.36      1.25 o
 -14   3   7        0.27        2.47      1.43 o
 -13   3   7        0.06        1.18      1.33 o
 -12   3   7        8.17        6.46      1.30 o
 -11   3   7       20.56       19.40      1.29 o
 -10   3   7       32.63       31.67      1.35 o
  -9   3   7        0.18        1.12      1.39 o
  -8   3   7       89.70       91.65      2.30 o
  -7   3   7        0.23        2.07      1.32 o
  -6   3   7        6.95        4.43      1.33 o
  -5   3   7       34.85       32.40      1.58 o
  -4   3   7      784.86      871.35      7.81 o
  -3   3   7      843.29      941.34      2.85 o
  -2   3   7      845.60      918.42      7.86 o
  -1   3   7      837.13      941.90      4.40 o
   0   3   7     1553.22     1585.91      4.62 o
   1   3   7       67.72       73.94      1.22 o
   2   3   7        8.36       13.10      1.11 o
   3   3   7        0.13        0.83      1.11 o
   4   3   7      350.43      338.19      3.39 o
   5   3   7       15.23       13.14      1.15 o
   6   3   7        9.94       10.71      1.06 o
   7   3   7        2.52        0.02      1.17 o
   8   3   7        0.26        2.20      1.33 o
 -13   4   7        0.05        1.41      1.32 o
 -12   4   7        5.62        4.71      1.38 o
 -11   4   7      108.54      104.69      2.57 o
 -10   4   7        4.52        6.56      1.68 o
  -9   4   7       19.65       19.02      1.71 o
  -8   4   7        0.41       -0.40      1.31 o
  -7   4   7        4.69        5.70      1.36 o
  -6   4   7      140.78      150.03      1.61 o
  -5   4   7        1.23        1.31      1.19 o
  -4   4   7        7.57        7.85      1.16 o
  -3   4   7      108.48      129.84      1.52 o
  -2   4   7      244.74      250.21      2.14 o
  -1   4   7      125.52      136.17      1.50 o
   0   4   7       45.36       45.05      1.30 o
   1   4   7        2.44        1.43      1.17 o
   2   4   7      190.53      202.24      1.74 o
   3   4   7      217.03      211.52      3.50 o
   4   4   7       62.79       68.89      1.24 o
   5   4   7       32.74       26.97      1.11 o
   6   4   7       42.43       39.12      1.33 o
   7   4   7        2.30        3.88      1.49 o
   8   4   7        5.14        3.80      1.28 o
 -13   5   7        1.33        1.74      1.45 o
 -12   5   7       28.45       23.30      1.43 o
 -11   5   7        0.47        1.27      1.34 o
 -10   5   7      242.08      233.97      3.99 o
  -9   5   7       39.73       39.63      2.07 o
  -8   5   7      129.75      114.72      3.98 o
  -7   5   7       26.35       26.77      1.31 o
  -6   5   7      101.81      102.45      1.59 o
  -5   5   7       35.68       27.65      1.23 o
  -4   5   7      367.55      375.27      2.06 o
  -3   5   7      325.89      298.85      2.58 o
  -2   5   7      288.98      320.85      1.94 o
  -1   5   7      144.56      148.57      2.90 o
   0   5   7        9.62       11.10      1.19 o
   1   5   7      100.29       92.71      1.39 o
   2   5   7       16.27       16.50      1.24 o
   3   5   7       92.54       85.72      1.58 o
   4   5   7        1.30        4.43      1.17 o
   5   5   7       14.45       15.33      1.13 o
   6   5   7        8.77       10.32      1.18 o
   7   5   7       10.34       10.12      1.31 o
 -12   6   7        2.52        3.35      1.44 o
 -11   6   7       36.50       35.33      1.77 o
 -10   6   7        6.92        5.09      1.41 o
  -9   6   7        9.88        9.39      1.52 o
  -8   6   7      182.67      168.28      1.67 o
  -7   6   7      170.67      158.95      2.39 o
  -6   6   7       99.59       85.37      1.45 o
  -5   6   7       44.10       51.54      1.33 o
  -4   6   7       33.97       36.09      1.31 o
  -3   6   7      190.09      185.18      1.65 o
  -2   6   7        1.81        4.38      1.11 o
  -1   6   7       11.86       12.01      1.13 o
   0   6   7       14.55       17.86      1.13 o
   1   6   7        4.59        6.13      1.08 o
   2   6   7      129.50      135.92      1.69 o
   3   6   7       62.74       58.17      1.37 o
   4   6   7       16.94       18.85      1.26 o
   5   6   7       35.22       37.43      1.28 o
   6   6   7        8.88       10.07      1.25 o
 -11   7   7        0.07        0.11      1.40 o
 -10   7   7        0.11        0.96      1.43 o
  -9   7   7       34.51       27.64      1.51 o
  -8   7   7        0.03        2.44      1.35 o
  -7   7   7       11.01       15.24      1.35 o
  -6   7   7      137.82      129.88      1.46 o
  -5   7   7        9.00        6.05      1.41 o
  -4   7   7      288.80      258.11      1.80 o
  -3   7   7       61.01       60.46      1.26 o
  -2   7   7      324.48      317.55      3.02 o
  -1   7   7        0.41        2.20      1.13 o
   0   7   7       23.99       28.63      1.26 o
   1   7   7        2.37        1.48      1.12 o
   2   7   7       22.87       22.75      1.98 o
   3   7   7       33.34       32.77      1.24 o
   4   7   7        5.04        6.36      1.29 o
   5   7   7       47.22       40.58      1.46 o
 -10   8   7        0.04        0.69      1.39 o
  -9   8   7        1.03        0.89      1.77 o
  -8   8   7        5.68        4.09      1.39 o
  -7   8   7        1.14        1.38      1.37 o
  -6   8   7       47.64       40.21      1.60 o
  -5   8   7       14.75       16.29      1.48 o
  -4   8   7        5.76        5.17      1.25 o
  -3   8   7        5.97        8.27      1.21 o
  -2   8   7       25.05       26.53      1.23 o
  -1   8   7        0.68        1.45      1.13 o
   0   8   7       42.52       39.40      1.24 o
   1   8   7       45.53       47.54      1.35 o
   2   8   7        1.70        1.82      1.23 o
   3   8   7       12.03       12.11      1.23 o
   4   8   7        0.01        1.30      1.33 o
  -8   9   7        4.68        4.28      1.72 o
  -7   9   7        4.37        7.01      1.64 o
  -6   9   7       83.39       80.96      1.75 o
  -5   9   7        2.38        3.52      1.31 o
  -4   9   7       42.51       34.78      1.29 o
  -3   9   7       47.22       50.04      1.57 o
  -2   9   7        5.62        6.94      1.26 o
  -1   9   7        7.71        8.39      1.34 o
   0   9   7        3.55        4.09      1.23 o
   1   9   7        0.06        1.56      1.40 o
   2   9   7        0.76        4.01      1.40 o
  -5  10   7       17.89       20.54      1.54 o
  -4  10   7       16.24       18.73      1.36 o
  -3  10   7        0.32        1.36      1.37 o
  -2  10   7       16.66       19.16      1.49 o
  -1  10   7       20.62       20.00      1.42 o
   0  10   7        4.39        3.64      1.44 o
 -14   0   8       14.68       13.30      1.80 o
 -13   0   8       30.17       34.78      1.78 o
 -12   0   8        0.84        1.56      1.71 o
 -11   0   8       42.90       47.53      1.96 o
 -10   0   8       50.63       45.60      1.76 o
  -9   0   8      253.29      254.56      6.21 o
  -8   0   8      124.00      118.46      2.43 o
  -7   0   8      595.31      463.19      5.16 o
  -6   0   8      516.37      542.70      7.68 o
  -5   0   8      392.90      374.40      5.65 o
  -4   0   8      205.36      235.32      6.93 o
  -3   0   8      439.63      425.91     15.49 o
  -2   0   8      103.84      105.34      2.36 o
  -1   0   8       37.71       39.92      1.96 o
   0   0   8        0.68        0.30      1.52 o
   1   0   8     1663.91     1696.40      9.88 o
   2   0   8      236.94      191.84      3.43 o
   3   0   8       98.47      104.39      2.48 o
   4   0   8      182.97      162.04      4.26 o
   5   0   8      134.89      141.53      4.07 o
   6   0   8       93.48       98.49      1.73 o
   7   0   8      139.60      137.26      1.98 o
   8   0   8       12.71       12.71      1.82 o
 -14   1   8        1.40        1.90      1.36 o
 -13   1   8      188.89      197.71      4.92 o
 -12   1   8        0.09        0.44      1.25 o
 -11   1   8       34.19       41.24      1.27 o
 -10   1   8       80.91       81.84      1.64 o
  -9   1   8      561.67      554.57      7.79 o
  -8   1   8       90.20       88.99      1.48 o
  -7   1   8      174.94      154.64      2.71 o
  -6   1   8      241.25      225.15      3.77 o
  -5   1   8      683.94      618.02      9.94 o
  -4   1   8      190.62      189.45      2.26 o
  -3   1   8      583.37      596.84      3.31 o
  -2   1   8     2910.73     2922.79     11.94 o
  -1   1   8     1690.47     1772.19      5.67 o
   0   1   8     1279.05     1272.27      3.01 o
   1   1   8     1440.86     1478.59      8.69 o
   2   1   8       87.83       78.44      1.24 o
   3   1   8      398.07      392.94      3.76 o
   4   1   8      166.86      163.33      2.08 o
   5   1   8        7.50        7.03      1.04 o
   6   1   8       63.09       67.78      1.24 o
   7   1   8      111.75      106.36      1.87 o
   8   1   8        4.55        7.74      1.29 o
 -14   2   8        0.62        0.52      1.40 o
 -13   2   8       17.69       17.51      1.29 o
 -12   2   8       81.85       88.48      2.11 o
 -11   2   8       92.41       93.09      1.42 o
 -10   2   8      124.54      123.41      2.91 o
  -9   2   8       22.22       21.87      1.32 o
  -8   2   8        9.68        9.16      1.25 o
  -7   2   8      225.63      261.53      6.08 o
  -6   2   8     1429.46     1398.59     33.31 o
  -5   2   8       22.66       28.56      1.41 o
  -4   2   8     4016.16     3941.99     41.48 o
  -3   2   8       68.59       89.54      1.54 o
  -2   2   8       39.61       38.30      1.40 o
  -1   2   8      250.94      198.95      1.67 o
   0   2   8      257.78      227.99      1.68 o
   1   2   8        0.85        2.39      1.10 o
   2   2   8      177.62      158.12      1.36 o
   3   2   8       70.87       71.13      1.24 o
   4   2   8       53.51       56.15      1.21 o
   5   2   8        0.15        1.30      1.10 o
   6   2   8       27.24       29.61      1.23 o
   7   2   8       10.81       12.52      1.24 o
   8   2   8       54.54       55.33      1.98 o
 -14   3   8       11.80        7.86      1.37 o
 -13   3   8        8.45        7.61      1.27 o
 -12   3   8      423.45      397.59      7.83 o
 -11   3   8        0.48        2.04      1.24 o
 -10   3   8      542.90      542.91     15.43 o
  -9   3   8        1.01        2.03      1.46 o
  -8   3   8        0.54       -0.25      1.26 o
  -7   3   8     1201.47     1219.38     25.90 o
  -6   3   8      153.61      155.66      4.16 o
  -5   3   8     1423.29     1398.72     19.49 o
  -4   3   8      145.44      145.71      1.56 o
  -3   3   8      132.37      132.41      1.54 o
  -2   3   8        0.41        2.59      1.15 o
  -1   3   8        4.81        3.49      1.10 o
   0   3   8      405.79      384.61      3.49 o
   1   3   8      458.05      442.33      3.46 o
   2   3   8      204.30      200.87      2.13 o
   3   3   8      574.22      555.62      4.22 o
   4   3   8      248.79      249.63      1.52 o
   5   3   8       49.76       48.21      1.25 o
   6   3   8      256.48      251.84      2.35 o
   7   3   8       23.66       24.49      1.27 o
 -14   4   8        0.08        1.29      1.51 o
 -13   4   8       15.18       15.08      1.47 o
 -12   4   8       12.81       15.02      1.35 o
 -11   4   8        6.19        7.57      2.46 o
 -10   4   8        0.01        1.94      1.46 o
  -9   4   8       82.83       80.45      2.54 o
  -8   4   8      131.20      129.14      2.26 o
  -7   4   8       91.33       85.96      1.68 o
  -6   4   8       48.51       47.28      1.47 o
  -5   4   8       19.78       28.21      1.27 o
  -4   4   8      187.56      192.74      1.57 o
  -3   4   8      507.28      473.65      3.64 o
  -2   4   8        6.30        7.09      1.12 o
  -1   4   8      562.17      562.65      2.06 o
   0   4   8      528.25      537.00      3.60 o
   1   4   8       13.74       16.57      1.29 o
   2   4   8       44.88       47.38      1.14 o
   3   4   8        5.10        5.28      1.08 o
   4   4   8        6.87        7.96      1.15 o
   5   4   8       21.02       19.20      1.13 o
   6   4   8        7.76        8.12      1.35 o
   7   4   8        0.33        3.05      1.44 o
 -13   5   8       30.20       31.87      1.65 o
 -12   5   8        3.54        5.28      1.41 o
 -11   5   8       16.28       17.20      1.39 o
 -10   5   8        6.32        7.97      1.66 o
  -9   5   8      244.32      244.64      8.20 o
  -8   5   8       70.35       69.48      1.52 o
  -7   5   8      299.85      302.03      3.93 o
  -6   5   8       11.23       10.29      1.24 o
  -5   5   8      289.26      275.88      2.17 o
  -4   5   8      447.89      433.56      2.18 o
  -3   5   8        1.85        0.03      1.26 o
  -2   5   8      674.55      653.94      4.66 o
  -1   5   8       93.09       88.89      1.30 o
   0   5   8      651.69      612.30      5.31 o
   1   5   8      946.83      885.52      7.67 o
   2   5   8       62.62       66.84      1.59 o
   3   5   8      744.09      736.80     10.68 o
   4   5   8       93.26       87.71      2.10 o
   5   5   8        4.36        6.82      1.14 o
   6   5   8       68.97       68.05      1.30 o
 -12   6   8       27.14       23.10      1.59 o
 -11   6   8       26.78       26.77      1.51 o
 -10   6   8      186.76      192.57      3.02 o
  -9   6   8       75.12       74.60      2.36 o
  -8   6   8        2.00        1.09      1.28 o
  -7   6   8       69.18       86.24      1.91 o
  -6   6   8      114.48      104.63      1.41 o
  -5   6   8        0.34        2.27      1.21 o
  -4   6   8       11.77       17.68      1.30 o
  -3   6   8      321.36      301.71      1.66 o
  -2   6   8       33.40       38.04      1.13 o
  -1   6   8       24.08       23.14      1.16 o
   0   6   8       26.41       28.80      1.15 o
   1   6   8        3.01        6.22      1.20 o
   2   6   8        7.77        9.29      1.22 o
   3   6   8       12.03       14.58      1.21 o
   4   6   8        1.70        4.69      1.24 o
   5   6   8       57.38       53.06      1.29 o
   6   6   8       12.95       17.50      1.36 o
 -11   7   8        1.19        2.34      1.50 o
 -10   7   8       19.25       18.71      1.56 o
  -9   7   8        1.78        4.62      1.36 o
  -8   7   8        4.09        3.88      1.35 o
  -7   7   8        9.76       11.13      1.42 o
  -6   7   8        0.02        0.81      1.27 o
  -5   7   8        0.44        1.85      1.32 o
  -4   7   8       60.55       58.32      1.42 o
  -3   7   8       35.68       33.30      1.21 o
  -2   7   8      305.75      284.23      1.67 o
  -1   7   8        4.26        2.58      1.12 o
   0   7   8       60.09       57.31      1.29 o
   1   7   8       91.99       92.68      1.35 o
   2   7   8       38.00       35.24      1.22 o
   3   7   8       28.54       28.81      1.36 o
   4   7   8       73.52       71.26      2.12 o
   5   7   8        0.97        2.07      1.37 o
 -10   8   8        2.49        3.34      1.48 o
  -9   8   8       18.34       22.33      1.56 o
  -8   8   8        3.31        5.16      1.46 o
  -7   8   8       42.91       44.61      1.41 o
  -6   8   8      138.69      160.94      2.16 o
  -5   8   8        2.93        2.43      1.42 o
  -4   8   8       67.77       74.69      1.40 o
  -3   8   8       34.35       35.05      1.19 o
  -2   8   8        2.13        2.87      1.24 o
  -1   8   8       15.63       18.35      1.26 o
   0   8   8       10.83       15.81      1.21 o
   1   8   8        3.66        4.46      1.26 o
   2   8   8       81.23       83.98      1.58 o
   3   8   8        0.37        1.74      1.40 o
  -8   9   8       16.23       17.24      1.96 o
  -7   9   8       51.01       50.41      1.76 o
  -6   9   8        0.12        0.66      1.47 o
  -5   9   8       17.32       15.59      1.35 o
  -4   9   8       24.48       24.54      1.41 o
  -3   9   8       29.05       29.12      1.27 o
  -2   9   8       88.61       81.65      1.54 o
  -1   9   8        0.01        2.18      1.29 o
   0   9   8       12.04       13.44      1.29 o
   1   9   8       40.17       41.53      1.52 o
   2   9   8        0.11        0.56      1.43 o
  -5  10   8        4.24        4.35      1.43 o
  -4  10   8        0.12        1.98      1.39 o
  -3  10   8       86.11       90.70      1.60 o
  -2  10   8        8.68       10.44      1.41 o
 -15   1   9        0.28        2.69      1.40 o
 -14   1   9        0.52        1.69      1.38 o
 -13   1   9        0.99        1.30      1.29 o
 -12   1   9       62.10       60.28      1.37 o
 -11   1   9       93.56       98.07      3.29 o
 -10   1   9      148.23      164.78      3.93 o
  -9   1   9       15.78       15.28      1.21 o
  -8   1   9       70.17       56.76      1.47 o
  -7   1   9     1284.91     1401.80     26.91 o
  -6   1   9      282.57      320.92      3.85 o
  -5   1   9      262.31      283.79      3.18 o
  -4   1   9      575.52      606.49      5.09 o
  -3   1   9      675.44      656.04      6.94 o
  -2   1   9       23.80       35.43      1.34 o
  -1   1   9      231.10      255.87      1.95 o
   0   1   9       63.93       63.35      1.24 o
   1   1   9      141.02      155.24      1.80 o
   2   1   9        0.00        1.48      1.08 o
   3   1   9      109.27      122.48      1.28 o
   4   1   9        2.82        3.75      1.09 o
   5   1   9       68.64       67.29      1.57 o
   6   1   9        0.23        0.41      1.12 o
   7   1   9       43.39       34.23      1.32 o
 -14   2   9        4.39        3.62      1.37 o
 -13   2   9        8.58        7.67      1.30 o
 -12   2   9      130.55      133.28      2.53 o
 -11   2   9       98.16       99.17      2.78 o
 -10   2   9      297.93      300.01     10.50 o
  -9   2   9       27.45       35.99      1.48 o
  -8   2   9       52.34       56.74      1.48 o
  -7   2   9     1024.63      989.89     24.35 o
  -6   2   9        0.77        5.59      1.87 o
  -5   2   9      161.68      145.81      1.76 o
  -4   2   9      267.00      253.69      3.29 o
  -3   2   9       22.24       18.18      1.26 o
  -2   2   9       47.12       46.16      1.29 o
  -1   2   9        1.37        1.88      1.18 o
   0   2   9      340.64      351.31      1.89 o
   1   2   9       55.16       65.64      1.33 o
   2   2   9       15.75       14.23      1.15 o
   3   2   9       34.89       29.07      1.16 o
   4   2   9       43.39       48.69      1.17 o
   5   2   9       11.55       11.94      1.20 o
   6   2   9       24.86       27.27      1.36 o
   7   2   9        3.92        3.76      1.17 o
 -14   3   9        4.21        3.71      1.42 o
 -13   3   9        2.32        3.82      1.29 o
 -12   3   9        6.60        4.75      1.33 o
 -11   3   9      132.90      125.03      4.17 o
 -10   3   9        0.01        2.06      1.47 o
  -9   3   9        7.02        7.45      1.32 o
  -8   3   9        0.22       -0.59      1.29 o
  -7   3   9       52.03       55.72      1.47 o
  -6   3   9       99.64       99.39      1.60 o
  -5   3   9      335.95      338.43      2.88 o
  -4   3   9      130.37      140.44      1.58 o
  -3   3   9        4.17        5.20      1.28 o
  -2   3   9        2.98        4.65      1.13 o
  -1   3   9      319.51      339.44      1.94 o
   0   3   9        3.02        6.49      1.22 o
   1   3   9      226.42      227.39      1.55 o
   2   3   9       93.60       89.05      1.26 o
   3   3   9       27.64       28.68      1.23 o
   4   3   9       65.85       67.10      1.24 o
   5   3   9       37.74       35.19      1.24 o
   6   3   9        4.12        5.58      1.18 o
   7   3   9       18.25       16.25      1.35 o
 -14   4   9        6.36        3.34      1.45 o
 -13   4   9       11.85       16.83      1.53 o
 -12   4   9       44.12       39.75      1.53 o
 -11   4   9       35.50       42.13      1.89 o
 -10   4   9      157.24      157.62      3.78 o
  -9   4   9      170.57      160.85      3.82 o
  -8   4   9        0.25        1.42      1.28 o
  -7   4   9      264.04      252.40      7.06 o
  -6   4   9       34.04       33.28      1.41 o
  -5   4   9      227.35      236.99      1.74 o
  -4   4   9       24.71       23.21      1.35 o
  -3   4   9        0.10        1.26      1.25 o
  -2   4   9        0.86        1.24      1.14 o
  -1   4   9      534.14      550.58      2.08 o
   0   4   9      324.03      317.20      4.02 o
   1   4   9        3.23        5.71      1.17 o
   2   4   9      139.91      129.71      1.39 o
   3   4   9      132.56      132.54      1.42 o
   4   4   9        5.94        9.66      1.09 o
   5   4   9        6.31        7.18      1.19 o
   6   4   9        3.49        3.94      1.24 o
 -13   5   9       12.96       11.99      1.51 o
 -12   5   9       16.25       14.90      1.43 o
 -11   5   9       57.53       56.94      3.04 o
 -10   5   9      192.01      184.14      4.29 o
  -9   5   9       45.86       44.90      1.35 o
  -8   5   9       13.31       15.48      1.40 o
  -7   5   9        2.86        6.79      1.33 o
  -6   5   9        8.78        6.22      1.29 o
  -5   5   9        4.57        2.28      1.13 o
  -4   5   9        1.53        4.98      1.31 o
  -3   5   9        6.58        8.19      1.24 o
  -2   5   9       27.32       24.52      1.21 o
  -1   5   9       16.12       15.24      1.12 o
   0   5   9       21.92       21.79      1.37 o
   1   5   9       15.15       18.13      1.51 o
   2   5   9        2.48        4.13      1.32 o
   3   5   9        2.65        8.06      1.29 o
   4   5   9        2.48        3.28      1.32 o
   5   5   9       14.50       20.30      1.28 o
   6   5   9        4.17        3.99      1.29 o
 -12   6   9       24.49       22.19      1.56 o
 -11   6   9        0.84        2.30      1.39 o
 -10   6   9        3.61        5.92      1.39 o
  -9   6   9        0.04        3.00      1.29 o
  -8   6   9       69.94       64.97      1.53 o
  -7   6   9       14.50       14.84      1.30 o
  -6   6   9        4.10        5.80      1.23 o
  -5   6   9      249.19      248.71      1.92 o
  -4   6   9        2.01        5.89      1.33 o
  -3   6   9       47.54       42.94      1.18 o
  -2   6   9        0.44        2.51      1.15 o
  -1   6   9       46.37       48.52      1.21 o
   0   6   9        1.74        0.23      1.23 o
   1   6   9        7.79        8.57      1.14 o
   2   6   9       34.43       34.86      1.28 o
   3   6   9        8.90       12.25      1.35 o
   4   6   9        6.98        5.11      1.32 o
   5   6   9        1.61        2.56      1.20 o
 -11   7   9        0.03        1.90      1.43 o
 -10   7   9       14.43       14.35      1.35 o
  -9   7   9       10.29       10.19      1.48 o
  -8   7   9      109.51      114.30      3.38 o
  -7   7   9       15.54       17.86      1.41 o
  -6   7   9        9.63       10.64      1.41 o
  -5   7   9        9.61       10.84      1.39 o
  -4   7   9        0.32        0.87      1.15 o
  -3   7   9       88.58       74.98      1.39 o
  -2   7   9      109.16      117.15      1.37 o
  -1   7   9        0.91        2.04      1.12 o
   0   7   9       23.55       23.64      1.27 o
   1   7   9        0.08        0.70      1.22 o
   2   7   9        0.43        3.18      1.23 o
   3   7   9        0.01        0.99      1.28 o
   4   7   9        7.55        7.77      1.33 o
 -10   8   9        1.89        3.70      1.62 o
  -9   8   9        0.07        0.45      1.51 o
  -8   8   9        4.09        5.36      1.38 o
  -7   8   9        0.05       -0.03      1.56 o
  -6   8   9        4.61        5.47      1.49 o
  -5   8   9        0.47        2.58      1.51 o
  -4   8   9        7.15        9.02      1.25 o
  -3   8   9        3.76        3.50      1.21 o
  -2   8   9        0.06        1.24      1.27 o
  -1   8   9        7.59        9.65      1.27 o
   0   8   9        0.52        1.88      1.27 o
   1   8   9       39.01       44.85      1.33 o
   2   8   9        4.32        4.12      1.28 o
   3   8   9        5.12        5.98      1.30 o
  -8   9   9        0.12        2.80      1.83 o
  -7   9   9        4.25        4.60      1.63 o
  -6   9   9        0.14        1.73      1.50 o
  -5   9   9        0.49        1.79      1.35 o
  -4   9   9       46.18       51.17      1.50 o
  -3   9   9        0.14        0.68      1.28 o
  -2   9   9       43.73       42.51      1.39 o
  -1   9   9        0.01        0.46      1.22 o
   0   9   9        0.50       -0.57      1.30 o
   1   9   9        2.10        2.61      1.35 o
 -15   0  10        5.49        5.01      1.83 o
 -14   0  10      191.19      203.22     10.22 o
 -13   0  10        5.73        4.51      1.79 o
 -12   0  10        5.65       10.84      1.67 o
 -11   0  10       39.54       32.78      1.72 o
 -10   0  10       10.83        9.35      1.62 o
  -9   0  10       55.46       58.43      4.61 o
  -8   0  10      859.55      802.48     15.29 o
  -7   0  10       45.81       42.78      2.00 o
  -6   0  10     6721.94     6400.75     98.37 o
  -5   0  10      804.52      792.34     18.40 o
  -4   0  10      639.81      637.98     15.92 o
  -3   0  10     1337.07     1259.45     23.37 o
  -2   0  10      362.85      425.50      3.50 o
  -1   0  10      411.67      391.58      2.88 o
   0   0  10      476.78      470.16      4.63 o
   1   0  10      702.94      716.17     11.97 o
   2   0  10      290.51      257.10      4.41 o
   3   0  10      107.52      102.79      1.81 o
   4   0  10       14.28       14.76      1.55 o
   5   0  10       20.47       16.69      1.63 o
   6   0  10        0.42        1.54      1.69 o
   7   0  10        4.39        2.72      2.08 o
 -15   1  10        7.73        7.11      1.51 o
 -14   1  10        8.83        8.17      1.38 o
 -13   1  10       40.89       42.99      1.40 o
 -12   1  10       19.31       24.18      1.24 o
 -11   1  10        7.74        8.94      1.28 o
 -10   1  10      194.03      184.49      3.71 o
  -9   1  10      213.66      226.67      2.97 o
  -8   1  10       47.42       52.29      1.30 o
  -7   1  10        4.25        7.74      1.29 o
  -6   1  10       47.71       42.48      1.33 o
  -5   1  10       22.16       29.79      4.22 o
  -4   1  10       89.97      114.64      1.69 o
  -3   1  10       57.33       70.49      1.68 o
  -2   1  10      716.92      695.41      4.12 o
  -1   1  10      176.49      171.82      1.59 o
   0   1  10      164.66      179.76      1.59 o
   1   1  10      360.90      340.65      3.39 o
   2   1  10      167.32      162.10      2.15 o
   3   1  10      235.94      220.84      3.19 o
   4   1  10      140.79      143.57      2.25 o
   5   1  10        0.40        2.84      1.13 o
   6   1  10      113.13      117.47      2.33 o
   7   1  10       66.57       60.77      2.10 o
 -15   2  10       26.09       19.39      1.44 o
 -14   2  10        5.96        8.53      1.31 o
 -13   2  10       29.86       29.25      1.38 o
 -12   2  10       42.72       46.02      1.40 o
 -11   2  10        0.38        0.64      1.31 o
 -10   2  10      165.51      178.07      6.07 o
  -9   2  10        1.87        2.22      1.21 o
  -8   2  10      119.77      112.79      2.37 o
  -7   2  10      143.65      133.36      3.14 o
  -6   2  10      624.95      571.96     12.05 o
  -5   2  10      278.04      262.82      3.89 o
  -4   2  10      109.20      138.69      2.84 o
  -3   2  10      364.01      327.31      2.59 o
  -2   2  10     2767.34     2833.04      9.39 o
  -1   2  10       19.83       13.66      1.32 o
   0   2  10      942.28      942.82      3.76 o
   1   2  10      699.90      697.54      2.79 o
   2   2  10       83.01       86.44      1.27 o
   3   2  10      611.66      609.41      3.64 o
   4   2  10       57.15       53.63      1.23 o
   5   2  10       88.05       88.29      1.97 o
   6   2  10      102.17       98.48      2.64 o
 -14   3  10        0.02        0.12      1.38 o
 -13   3  10      148.97      143.27      5.35 o
 -12   3  10      194.81      209.30      3.63 o
 -11   3  10      167.83      160.40      4.01 o
 -10   3  10      108.73      113.75      3.10 o
  -9   3  10       98.83      106.49      3.28 o
  -8   3  10       38.34       41.38      1.40 o
  -7   3  10     3705.99     3697.58     80.03 o
  -6   3  10        0.13        2.72      1.44 o
  -5   3  10     1709.56     1715.78     14.74 o
  -4   3  10        0.51        1.42      1.22 o
  -3   3  10        2.36        1.93      1.23 o
  -2   3  10        8.38        7.02      1.13 o
  -1   3  10      158.27      144.88      1.46 o
   0   3  10      623.37      629.54      2.97 o
   1   3  10      295.08      296.53      2.36 o
   2   3  10      480.57      479.10      4.25 o
   3   3  10      167.16      179.09      1.45 o
   4   3  10        3.57        4.81      1.11 o
   5   3  10        4.67        6.47      1.18 o
   6   3  10       42.82       40.99      1.35 o
 -14   4  10        4.32        3.02      1.57 o
 -13   4  10        2.65        3.48      1.41 o
 -12   4  10        4.75        4.71      1.33 o
 -11   4  10       15.69       14.70      2.44 o
 -10   4  10        0.26       -0.11      1.31 o
  -9   4  10       16.93       18.67      1.29 o
  -8   4  10       31.01       35.51      1.36 o
  -7   4  10        9.29       12.47      1.45 o
  -6   4  10      135.17      122.90      1.57 o
  -5   4  10        1.37        1.61      1.17 o
  -4   4  10       84.59      100.02      1.55 o
  -3   4  10      398.62      385.63      2.06 o
  -2   4  10        7.33        9.63      1.13 o
  -1   4  10      176.23      162.00      2.44 o
   0   4  10      499.99      490.20      5.30 o
   1   4  10      289.21      301.22      4.19 o
   2   4  10       39.27       37.82      1.19 o
   3   4  10      240.04      237.47      2.13 o
   4   4  10       15.95       19.38      1.35 o
   5   4  10       51.32       53.41      1.27 o
   6   4  10       29.99       27.09      1.82 o
 -13   5  10       72.20       64.11      2.53 o
 -12   5  10       62.99       58.18      1.49 o
 -11   5  10        6.85        6.39      1.49 o
 -10   5  10      249.94      248.27      3.98 o
  -9   5  10      113.42      107.28      2.01 o
  -8   5  10      430.13      433.49      9.76 o
  -7   5  10        8.03        8.31      1.41 o
  -6   5  10      167.35      180.60      1.72 o
  -5   5  10        9.17       15.44      1.85 o
  -4   5  10     1317.27     1287.19      8.40 o
  -3   5  10        7.39        8.55      1.22 o
  -2   5  10      377.97      366.02      2.85 o
  -1   5  10        4.27        7.94      1.26 o
   0   5  10       97.45       86.20      1.32 o
   1   5  10       41.42       37.36      1.27 o
   2   5  10        1.55        1.77      1.29 o
   3   5  10       62.25       65.23      2.11 o
   4   5  10       77.44       75.11      2.34 o
   5   5  10        0.15        1.82      1.37 o
 -13   6  10        3.80        5.42      1.63 o
 -12   6  10        0.26        1.62      1.38 o
 -11   6  10        0.25        2.59      1.38 o
 -10   6  10        0.07        1.89      1.46 o
  -9   6  10       27.08       26.08      1.41 o
  -8   6  10      175.05      186.03      3.55 o
  -7   6  10       32.69       29.72      1.42 o
  -6   6  10       38.03       35.50      1.29 o
  -5   6  10      197.33      203.31      2.75 o
  -4   6  10       31.07       22.65      1.17 o
  -3   6  10      253.44      249.16      2.23 o
  -2   6  10      290.47      251.88      3.08 o
  -1   6  10        0.41        0.92      1.24 o
   0   6  10      593.42      569.63      3.26 o
   1   6  10        5.21        4.38      1.12 o
   2   6  10       59.53       61.27      1.75 o
   3   6  10        6.13        7.37      1.24 o
   4   6  10        2.35        4.63      1.32 o
 -12   7  10        4.15        4.55      1.45 o
 -11   7  10        5.58        5.48      1.58 o
 -10   7  10        1.62        5.18      1.43 o
  -9   7  10       14.28       17.97      1.48 o
  -8   7  10        0.82        2.64      1.35 o
  -7   7  10       23.43       28.21      1.44 o
  -6   7  10       17.98       18.44      1.44 o
  -5   7  10       10.47       12.27      1.37 o
  -4   7  10        0.41        1.38      1.18 o
  -3   7  10       59.93       48.23      1.33 o
  -2   7  10       10.29       10.94      1.26 o
  -1   7  10       12.32       20.09      1.22 o
   0   7  10        1.89        4.15      1.28 o
   1   7  10      165.99      151.34      2.77 o
   2   7  10       35.04       37.85      1.30 o
   3   7  10       34.72       32.25      2.00 o
 -10   8  10        3.91        3.57      1.43 o
  -9   8  10       11.78        8.39      1.49 o
  -8   8  10       55.96       52.10      1.67 o
  -7   8  10        4.14        6.53      1.68 o
  -6   8  10      210.44      202.20      4.32 o
  -5   8  10      113.53      103.31      1.58 o
  -4   8  10       85.50       80.27      1.46 o
  -3   8  10      167.48      156.24      1.50 o
  -2   8  10        1.15        2.57      1.19 o
  -1   8  10       33.99       35.41      1.43 o
   0   8  10        0.89        2.87      1.23 o
   1   8  10        0.36        2.16      1.23 o
   2   8  10        0.15        0.01      1.24 o
  -8   9  10        4.42        8.53      1.88 o
  -7   9  10       50.98       55.46      1.87 o
  -6   9  10       18.10       20.25      1.40 o
  -5   9  10        3.10        5.20      1.35 o
  -4   9  10       26.37       34.39      1.40 o
  -3   9  10        5.85        6.22      1.33 o
  -2   9  10       14.71       13.97      1.39 o
  -1   9  10        6.99        6.55      1.31 o
   0   9  10        3.67        5.17      1.39 o
 -15   1  11        0.46       -1.16      1.43 o
 -14   1  11        0.97        2.85      1.35 o
 -13   1  11        3.23        5.10      1.27 o
 -12   1  11       44.30       37.52      1.30 o
 -11   1  11        0.34        0.47      1.35 o
 -10   1  11       35.32       39.67      1.37 o
  -9   1  11      520.24      520.99      8.99 o
  -8   1  11       81.77       93.54      1.46 o
  -7   1  11      967.84     1000.10     14.77 o
  -6   1  11        5.32        1.33      1.22 o
  -5   1  11       79.81       78.42      1.42 o
  -4   1  11        3.05        2.52      1.38 o
  -3   1  11       14.87       16.25      1.34 o
  -2   1  11      204.86      204.10      1.73 o
  -1   1  11        0.04        2.78      1.31 o
   0   1  11      228.10      242.92      1.78 o
   1   1  11      105.13      104.05      1.37 o
   2   1  11      146.06      143.91      1.72 o
   3   1  11       70.86       73.96      1.63 o
   4   1  11       46.76       45.96      1.18 o
   5   1  11       20.44       21.28      1.42 o
   6   1  11        4.81        6.45      1.27 o
 -15   2  11        7.87       10.64      1.51 o
 -14   2  11        1.75        2.36      1.35 o
 -13   2  11        0.02        0.32      1.36 o
 -12   2  11        2.94        3.75      1.39 o
 -11   2  11       88.55       87.18      1.72 o
 -10   2  11       63.67       61.03      1.97 o
  -9   2  11        8.22        9.56      1.27 o
  -8   2  11      758.74      746.77     15.46 o
  -7   2  11      415.99      414.39      6.90 o
  -6   2  11       19.42       23.81      1.34 o
  -5   2  11       34.82       26.06      1.39 o
  -4   2  11      293.54      307.74      3.87 o
  -3   2  11       13.40       15.14      1.28 o
  -2   2  11      175.00      190.38      2.16 o
  -1   2  11      176.42      174.06      2.56 o
   0   2  11       94.15      103.86      1.52 o
   1   2  11       88.05       87.83      1.26 o
   2   2  11       31.58       28.88      1.19 o
   3   2  11      146.16      137.50      2.34 o
   4   2  11        0.14        1.56      1.16 o
   5   2  11        2.64        3.25      1.19 o
   6   2  11        9.78        9.55      1.26 o
 -15   3  11        5.39        5.22      1.49 o
 -14   3  11        6.60        9.43      1.53 o
 -13   3  11        3.18        1.87      1.37 o
 -12   3  11       33.52       29.28      1.51 o
 -11   3  11        7.65        7.39      1.31 o
 -10   3  11      173.50      174.65      2.09 o
  -9   3  11      323.22      313.01      9.02 o
  -8   3  11      395.32      366.84      9.52 o
  -7   3  11        0.76        4.25      1.60 o
  -6   3  11      470.49      462.05      7.78 o
  -5   3  11       22.92       18.57      1.32 o
  -4   3  11       27.72       36.17      1.69 o
  -3   3  11       73.57       72.79      1.59 o
  -2   3  11        0.00        0.59      1.32 o
  -1   3  11       57.68       54.41      1.30 o
   0   3  11        0.21       -0.35      1.19 o
   1   3  11        1.10        1.90      1.18 o
   2   3  11       25.48       28.79      1.16 o
   3   3  11       24.59       28.58      1.20 o
   4   3  11        1.21        3.98      1.15 o
   5   3  11        7.69        6.47      1.19 o
   6   3  11       13.42       11.36      1.30 o
 -14   4  11        4.35        5.34      1.44 o
 -13   4  11        5.09        4.74      1.41 o
 -12   4  11       24.88       31.01      1.68 o
 -11   4  11       31.78       34.44      2.14 o
 -10   4  11        0.25        0.88      1.30 o
  -9   4  11       76.17       75.36      2.37 o
  -8   4  11      216.09      212.81      5.84 o
  -7   4  11       92.70       96.13      1.67 o
  -6   4  11        0.09        1.93      1.26 o
  -5   4  11       17.89       16.67      1.31 o
  -4   4  11      144.21      131.27      1.68 o
  -3   4  11       43.18       50.58      1.31 o
  -2   4  11      152.89      152.68      2.23 o
  -1   4  11        1.46        1.92      1.19 o
   0   4  11      143.26      145.59      1.45 o
   1   4  11      422.41      433.55      4.82 o
   2   4  11       26.84       29.72      1.42 o
   3   4  11       85.32       77.47      1.68 o
   4   4  11       47.72       45.53      1.45 o
   5   4  11        0.25        2.31      1.30 o
 -13   5  11       19.35       15.91      1.43 o
 -12   5  11        0.03        2.41      1.67 o
 -11   5  11       12.25       11.62      1.43 o
 -10   5  11        2.65        4.94      1.38 o
  -9   5  11       78.61       78.18      1.51 o
  -8   5  11      331.69      322.29      4.52 o
  -7   5  11      264.96      250.66      7.06 o
  -6   5  11      258.48      245.72      2.14 o
  -5   5  11       51.02       50.91      1.41 o
  -4   5  11      124.72      123.82      1.61 o
  -3   5  11       20.65       20.58      1.29 o
  -2   5  11      199.46      187.96      1.56 o
  -1   5  11       11.19       12.78      1.21 o
   0   5  11       61.10       57.45      1.35 o
   1   5  11        1.56        2.06      1.16 o
   2   5  11        3.45        4.69      1.27 o
   3   5  11        0.44        0.12      1.26 o
   4   5  11        2.39        4.06      1.31 o
 -13   6  11        0.44        1.15      1.58 o
 -12   6  11        0.02        1.20      1.64 o
 -11   6  11        0.00        1.95      1.37 o
 -10   6  11       26.10       26.84      1.38 o
  -9   6  11        1.21        2.81      1.44 o
  -8   6  11       71.65       76.17      2.16 o
  -7   6  11        5.69        8.48      1.60 o
  -6   6  11        0.03        1.16      1.18 o
  -5   6  11       24.22       23.19      1.37 o
  -4   6  11       17.11       25.66      1.31 o
  -3   6  11        1.56        1.84      1.18 o
  -2   6  11       29.59       30.52      1.27 o
  -1   6  11       26.26       24.03      1.29 o
   0   6  11       17.07       19.42      1.24 o
   1   6  11        0.42        0.98      1.14 o
   2   6  11       24.31       23.62      1.29 o
   3   6  11        4.48        6.20      1.67 o
   4   6  11        0.96        2.83      1.35 o
 -12   7  11        0.48        0.91      1.67 o
 -11   7  11        4.79        3.97      1.57 o
 -10   7  11       26.43       22.64      1.52 o
  -9   7  11       10.79       12.82      1.54 o
  -8   7  11        4.18        4.21      1.74 o
  -7   7  11       87.03       84.84      1.65 o
  -6   7  11       30.02       24.65      1.53 o
  -5   7  11        0.54        1.60      1.23 o
  -4   7  11        0.55        1.36      1.18 o
  -3   7  11       43.87       43.26      1.36 o
  -2   7  11        7.27       10.28      1.19 o
  -1   7  11        1.17        1.67      1.19 o
   0   7  11        9.97       10.45      1.26 o
   1   7  11       21.70       19.53      1.30 o
   2   7  11       11.14       13.75      1.28 o
   3   7  11       13.38       14.91      1.38 o
 -10   8  11        0.64        1.68      1.64 o
  -9   8  11        0.03        1.58      1.47 o
  -8   8  11       28.03       30.16      1.73 o
  -7   8  11        0.04        1.31      1.73 o
  -6   8  11       38.81       34.21      1.54 o
  -5   8  11       29.19       26.81      1.37 o
  -4   8  11        1.91        2.58      1.30 o
  -3   8  11       37.33       29.39      1.42 o
  -2   8  11        0.57        2.01      1.22 o
  -1   8  11       13.79       13.69      1.38 o
   0   8  11        0.50        1.04      1.36 o
   1   8  11        7.79        7.50      1.27 o
  -8   9  11        4.20        5.98      1.78 o
  -7   9  11        1.94        3.49      1.64 o
  -6   9  11        7.59        4.93      1.40 o
  -5   9  11        3.56        4.63      1.37 o
  -4   9  11        1.51        3.81      1.34 o
  -3   9  11        0.30        1.76      1.39 o
  -2   9  11        0.17       -0.53      1.35 o
  -1   9  11        0.00        1.25      1.30 o
 -15   0  12        0.00        1.40      2.25 o
 -14   0  12       22.85       30.01      2.37 o
 -13   0  12       51.82       46.38      1.85 o
 -12   0  12      112.00      116.44      3.51 o
 -11   0  12      269.92      261.93      3.75 o
 -10   0  12       27.25       25.95      2.09 o
  -9   0  12      106.22      111.57      3.13 o
  -8   0  12      205.45      181.30      5.09 o
  -7   0  12      198.71      206.25      5.68 o
  -6   0  12      594.35      566.07     15.47 o
  -5   0  12      774.26      695.36     17.50 o
  -4   0  12      208.42      215.75      5.01 o
  -3   0  12     1707.73     1613.04     19.34 o
  -2   0  12      427.91      437.19      4.40 o
  -1   0  12      101.21      101.03      2.43 o
   0   0  12      104.79      101.07      2.22 o
   1   0  12       33.07       33.28      1.69 o
   2   0  12       18.10       14.24      1.61 o
   3   0  12      199.27      212.76      5.19 o
   4   0  12       55.41       54.47      2.64 o
   5   0  12       75.45       79.94      2.78 o
 -15   1  12       15.13       15.76      1.45 o
 -14   1  12       13.63       10.03      1.37 o
 -13   1  12       14.98       15.92      1.34 o
 -12   1  12        0.34        1.83      1.25 o
 -11   1  12        0.13        1.76      1.30 o
 -10   1  12      166.96      172.75      2.59 o
  -9   1  12       31.92       35.62      1.34 o
  -8   1  12      127.05      119.37      1.85 o
  -7   1  12       27.95       32.59      1.26 o
  -6   1  12      374.53      389.48      4.49 o
  -5   1  12      578.82      582.04      6.61 o
  -4   1  12        2.30        1.47      1.31 o
  -3   1  12      671.45      695.88      3.01 o
  -2   1  12       11.92       12.30      1.35 o
  -1   1  12      517.15      508.57      2.19 o
   0   1  12      169.26      171.48      1.70 o
   1   1  12      178.06      175.62      1.70 o
   2   1  12      118.09      116.91      1.77 o
   3   1  12        4.29        3.96      1.17 o
   4   1  12        6.20       10.85      1.21 o
   5   1  12       26.35       27.28      1.34 o
 -15   2  12       27.48       25.66      1.57 o
 -14   2  12       10.37       12.76      1.42 o
 -13   2  12       19.32       25.04      1.35 o
 -12   2  12       21.57       19.17      1.56 o
 -11   2  12       22.75       19.63      1.42 o
 -10   2  12      145.00      145.62      4.04 o
  -9   2  12      122.15      124.55      2.12 o
  -8   2  12      186.27      171.87      2.23 o
  -7   2  12       75.97       80.93      1.46 o
  -6   2  12      468.00      478.72      5.69 o
  -5   2  12       10.49        9.61      1.33 o
  -4   2  12       25.60       22.35      1.38 o
  -3   2  12      443.01      479.47      4.26 o
  -2   2  12      579.32      564.19      2.95 o
  -1   2  12      346.72      349.46      3.87 o
   0   2  12      507.27      490.27      3.99 o
   1   2  12       18.11       20.15      1.28 o
   2   2  12      165.70      164.60      1.48 o
   3   2  12       88.05       81.12      1.32 o
   4   2  12       14.54       14.76      1.24 o
   5   2  12       27.82       26.22      1.35 o
 -15   3  12        4.28        4.65      1.52 o
 -14   3  12        2.17        2.70      1.52 o
 -13   3  12        0.03        1.23      1.33 o
 -12   3  12       18.93       20.21      1.39 o
 -11   3  12        4.56        4.49      1.33 o
 -10   3  12        3.07        4.01      1.80 o
  -9   3  12      620.70      595.58     18.00 o
  -8   3  12        3.48        2.51      1.35 o
  -7   3  12     2053.77     2060.88     37.44 o
  -6   3  12        0.09        1.62      1.32 o
  -5   3  12       19.82       20.07      1.40 o
  -4   3  12      347.87      322.99      3.30 o
  -3   3  12      338.04      347.12      1.90 o
  -2   3  12      113.00      111.57      1.54 o
  -1   3  12        0.56        2.53      1.23 o
   0   3  12       62.28       64.25      1.43 o
   1   3  12      139.07      137.06      1.52 o
   2   3  12        0.85        2.69      1.28 o
   3   3  12       60.03       51.58      1.25 o
   4   3  12       83.18       84.14      1.37 o
   5   3  12       16.34       13.72      1.34 o
 -14   4  12       14.72       15.41      1.57 o
 -13   4  12       16.34       13.23      1.49 o
 -12   4  12        5.56        5.84      1.44 o
 -11   4  12       81.08       82.64      2.70 o
 -10   4  12      150.84      160.36      4.73 o
  -9   4  12       89.25       85.68      3.29 o
  -8   4  12      193.95      190.08      6.77 o
  -7   4  12       56.12       56.34      1.54 o
  -6   4  12       59.98       58.26      1.45 o
  -5   4  12      135.20      130.92      1.85 o
  -4   4  12       89.43       91.56      1.38 o
  -3   4  12      251.52      257.50      2.32 o
  -2   4  12      224.24      221.92      1.69 o
  -1   4  12       13.89       15.95      1.24 o
   0   4  12      786.89      794.63      5.10 o
   1   4  12      340.96      340.71      3.58 o
   2   4  12       49.42       51.68      1.39 o
   3   4  12      171.62      177.89      2.09 o
   4   4  12       25.97       26.85      1.34 o
 -14   5  12        2.88        4.26      1.47 o
 -13   5  12        1.33        2.15      1.51 o
 -12   5  12        5.86        8.41      1.43 o
 -11   5  12       32.50       34.28      2.47 o
 -10   5  12        0.06        1.79      1.39 o
  -9   5  12        0.51        1.12      1.60 o
  -8   5  12        3.66        4.85      1.51 o
  -7   5  12       53.05       45.83      1.49 o
  -6   5  12      148.37      143.15      1.61 o
  -5   5  12        1.96        4.69      1.36 o
  -4   5  12        0.15       -0.03      1.25 o
  -3   5  12       31.00       31.15      1.21 o
  -2   5  12      343.27      353.27      2.43 o
  -1   5  12        9.87        9.24      1.20 o
   0   5  12       97.60      104.55      1.40 o
   1   5  12       47.10       42.12      1.34 o
   2   5  12       10.42       12.73      1.24 o
   3   5  12       21.78       19.70      1.46 o
   4   5  12        5.17        6.81      1.73 o
 -13   6  12       41.82       44.54      2.59 o
 -12   6  12        1.29        2.88      1.43 o
 -11   6  12       32.65       32.77      1.98 o
 -10   6  12       41.95       47.65      1.39 o
  -9   6  12        3.72        3.23      1.39 o
  -8   6  12      208.52      215.15      4.92 o
  -7   6  12       23.81       28.69      1.36 o
  -6   6  12       24.78       22.29      1.40 o
  -5   6  12      407.37      403.35      2.67 o
  -4   6  12        0.01        2.51      1.28 o
  -3   6  12      459.55      420.85      4.65 o
  -2   6  12      123.19      132.22      1.50 o
  -1   6  12       66.39       67.43      1.30 o
   0   6  12      177.94      175.65      2.98 o
   1   6  12        0.52        1.61      1.26 o
   2   6  12        2.36        4.29      1.24 o
   3   6  12       31.31       31.52      1.50 o
 -12   7  12        1.13        0.72      1.49 o
 -11   7  12        5.19        5.16      1.45 o
 -10   7  12        0.06        0.91      1.60 o
  -9   7  12        6.48        7.18      1.46 o
  -8   7  12        8.04        6.17      1.43 o
  -7   7  12        8.31        8.71      1.64 o
  -6   7  12       82.07       81.43      1.62 o
  -5   7  12       58.81       53.72      1.36 o
  -4   7  12       67.42       80.35      1.47 o
  -3   7  12       63.82       65.38      1.38 o
  -2   7  12       16.20       25.77      1.33 o
  -1   7  12      116.50      123.55      1.94 o
   0   7  12        0.01        2.16      1.24 o
   1   7  12       39.12       39.13      1.31 o
   2   7  12       36.49       39.88      1.64 o
 -10   8  12       10.46       14.47      1.64 o
  -9   8  12        0.99        1.88      1.49 o
  -8   8  12       14.01       12.57      1.88 o
  -7   8  12        0.01        0.83      1.52 o
  -6   8  12       63.15       62.84      1.64 o
  -5   8  12       14.48       16.98      1.36 o
  -4   8  12        6.91        5.27      1.30 o
  -3   8  12        2.19        4.11      1.23 o
  -2   8  12       39.48       41.85      1.41 o
  -1   8  12        3.32        3.64      1.37 o
   0   8  12       15.67       14.50      1.34 o
  -7   9  12       20.79       20.55      1.56 o
  -6   9  12       32.66       33.54      1.44 o
  -5   9  12        1.62        2.39      1.41 o
  -4   9  12       17.66       17.29      1.51 o
  -3   9  12        0.05        1.11      1.38 o
  -2   9  12        0.10        1.68      1.42 o
 -15   1  13        7.60        7.81      1.43 o
 -14   1  13        0.73        2.25      1.38 o
 -13   1  13        4.10        3.77      1.39 o
 -12   1  13       29.77       23.38      1.40 o
 -11   1  13      135.41      118.62      2.38 o
 -10   1  13        9.32       12.29      1.30 o
  -9   1  13       64.59       61.45      1.51 o
  -8   1  13       31.26       33.79      1.34 o
  -7   1  13      220.99      227.04      2.59 o
  -6   1  13        4.19        5.48      1.29 o
  -5   1  13        9.97       15.28      1.29 o
  -4   1  13       45.08       42.81      1.38 o
  -3   1  13      327.80      332.73      1.98 o
  -2   1  13        5.85        6.52      1.29 o
  -1   1  13      198.48      198.23      1.67 o
   0   1  13       35.33       30.89      1.36 o
   1   1  13      156.10      159.75      2.04 o
   2   1  13       14.19       15.06      1.27 o
   3   1  13       28.83       22.98      1.23 o
   4   1  13        2.99        3.20      1.27 o
   5   1  13        3.53        5.57      1.34 o
 -15   2  13        7.49        5.04      1.51 o
 -14   2  13        2.83        5.40      1.37 o
 -13   2  13        2.49        2.70      1.35 o
 -12   2  13       79.86       82.82      1.67 o
 -11   2  13      177.86      169.69      3.63 o
 -10   2  13       16.19       17.90      1.47 o
  -9   2  13       55.98       52.62      1.50 o
  -8   2  13      613.54      616.53      8.82 o
  -7   2  13        1.41        2.74      1.27 o
  -6   2  13      134.75      135.44      2.41 o
  -5   2  13        2.73        3.01      1.30 o
  -4   2  13      196.92      190.74      1.79 o
  -3   2  13      172.89      170.31      2.22 o
  -2   2  13      176.80      181.55      2.75 o
  -1   2  13       37.97       38.83      1.37 o
   0   2  13        0.46        2.72      1.33 o
   1   2  13       10.33       10.52      1.48 o
   2   2  13       10.55       12.22      1.23 o
   3   2  13        1.43        3.24      1.28 o
   4   2  13        5.16        8.65      1.24 o
 -15   3  13        0.06       -0.89      1.52 o
 -14   3  13        0.52        1.24      1.45 o
 -13   3  13       12.77       14.27      2.46 o
 -12   3  13        0.75        1.72      1.36 o
 -11   3  13        5.40        6.06      1.40 o
 -10   3  13      311.74      314.69      9.78 o
  -9   3  13      271.22      276.87      7.25 o
  -8   3  13      600.50      571.34     13.28 o
  -7   3  13       61.18       76.56      1.56 o
  -6   3  13      134.44      128.34      2.56 o
  -5   3  13       79.67       76.74      1.54 o
  -4   3  13       35.30       31.43      1.41 o
  -3   3  13        3.24        5.34      1.25 o
  -2   3  13      103.67       93.31      1.46 o
  -1   3  13      168.54      152.71      2.43 o
   0   3  13      118.10      114.88      1.49 o
   1   3  13        2.82        2.51      1.40 o
   2   3  13       18.22       19.51      1.32 o
   3   3  13        0.98        0.92      1.30 o
   4   3  13        1.39        1.81      1.28 o
 -14   4  13        6.95        7.58      1.49 o
 -13   4  13        0.52        1.99      1.69 o
 -12   4  13        0.15        4.10      1.40 o
 -11   4  13        2.98        4.14      1.36 o
 -10   4  13       39.88       41.42      1.66 o
  -9   4  13        2.75        3.17      1.38 o
  -8   4  13       23.60       26.93      1.54 o
  -7   4  13       55.97       47.99      1.54 o
  -6   4  13       66.72       72.75      1.51 o
  -5   4  13        0.10        0.12      1.39 o
  -4   4  13       25.61       26.74      1.31 o
  -3   4  13       58.09       58.78      1.37 o
  -2   4  13        0.17        1.36      1.30 o
  -1   4  13        1.49        1.78      1.33 o
   0   4  13       23.08       25.17      1.36 o
   1   4  13       25.09       25.92      1.37 o
   2   4  13       50.46       49.35      1.45 o
   3   4  13        7.47        9.13      1.41 o
   4   4  13        0.77        2.35      1.40 o
 -14   5  13       11.73        9.46      1.52 o
 -13   5  13        1.64        3.20      1.74 o
 -12   5  13      128.11      113.95      1.98 o
 -11   5  13        3.91        5.35      1.39 o
 -10   5  13      147.67      138.40      4.13 o
  -9   5  13      124.83      121.98      1.77 o
  -8   5  13       13.69       13.66      1.52 o
  -7   5  13      426.75      397.93      2.85 o
  -6   5  13        8.00       12.55      1.46 o
  -5   5  13       69.51       67.21      1.66 o
  -4   5  13        9.53        5.94      1.21 o
  -3   5  13       46.90       57.40      1.40 o
  -2   5  13       11.56        7.71      1.29 o
  -1   5  13        4.00        7.24      1.46 o
   0   5  13        2.71        3.10      1.30 o
   1   5  13        6.70        6.61      1.37 o
   2   5  13        0.47        1.08      1.29 o
   3   5  13        2.54        2.22      1.36 o
 -13   6  13        2.12        3.54      2.15 o
 -12   6  13       13.91       13.79      1.55 o
 -11   6  13        0.03        0.04      1.46 o
 -10   6  13        7.38        9.62      1.49 o
  -9   6  13       18.55       17.55      1.53 o
  -8   6  13       74.91       77.95      1.65 o
  -7   6  13        2.17        3.27      1.36 o
  -6   6  13       42.05       45.08      1.57 o
  -5   6  13       18.82       27.64      1.28 o
  -4   6  13       38.16       39.36      1.35 o
  -3   6  13        3.74        1.67      1.28 o
  -2   6  13        9.38        8.77      1.37 o
  -1   6  13       45.40       45.55      1.49 o
   0   6  13        4.10        4.82      1.42 o
   1   6  13        3.71        2.96      1.42 o
   2   6  13       14.82       16.07      1.37 o
 -12   7  13        8.88       10.05      1.66 o
 -11   7  13        1.30        2.65      1.55 o
 -10   7  13       16.52       14.82      1.64 o
  -9   7  13       10.26       12.83      1.56 o
  -8   7  13        6.03        6.70      1.52 o
  -7   7  13       40.89       42.25      1.61 o
  -6   7  13        0.06        0.38      1.43 o
  -5   7  13        0.46        2.32      1.25 o
  -4   7  13       11.79       12.00      1.30 o
  -3   7  13        0.04        1.45      1.28 o
  -2   7  13        4.25        7.65      1.27 o
  -1   7  13       22.09       20.57      1.39 o
   0   7  13        0.49        2.88      1.35 o
   1   7  13        8.23       11.47      1.41 o
 -10   8  13        1.25        4.47      1.63 o
  -9   8  13        3.09        5.74      1.48 o
  -8   8  13       41.83       43.14      1.89 o
  -7   8  13        0.41        0.35      1.54 o
  -6   8  13       34.54       33.27      1.53 o
  -5   8  13       11.62        6.88      1.33 o
  -4   8  13        0.11        1.70      1.35 o
  -3   8  13        0.73        1.13      1.31 o
  -2   8  13        0.99        2.08      1.31 o
  -1   8  13        3.35        4.85      1.38 o
  -6   9  13       25.08       22.13      1.49 o
  -5   9  13        3.73        7.35      1.54 o
  -4   9  13       16.03       12.02      1.52 o
 -15   0  14        1.06        2.19      2.07 o
 -14   0  14       27.60       24.25      2.21 o
 -13   0  14      143.88      127.50      3.58 o
 -12   0  14       21.66       33.33      2.72 o
 -11   0  14       75.05       79.98      2.10 o
 -10   0  14       45.41       41.06      2.05 o
  -9   0  14       50.40       44.14      2.31 o
  -8   0  14      492.74      444.33     10.87 o
  -7   0  14       43.90       45.96      2.08 o
  -6   0  14      128.81      147.43      2.43 o
  -5   0  14      200.57      180.92      4.29 o
  -4   0  14      366.41      344.73      7.25 o
  -3   0  14        3.08        2.48      2.00 o
  -2   0  14      609.31      575.70      7.05 o
  -1   0  14      442.36      458.93     12.31 o
   0   0  14      270.94      265.63      9.53 o
   1   0  14       76.70       92.71      3.59 o
   2   0  14       23.07       18.08      1.70 o
   3   0  14       24.49       27.95      1.98 o
   4   0  14       14.24       14.94      1.96 o
 -15   1  14        6.78        7.19      1.44 o
 -14   1  14       12.39       11.43      1.37 o
 -13   1  14       43.96       40.61      1.29 o
 -12   1  14        3.24        1.83      1.29 o
 -11   1  14       15.79       17.56      1.32 o
 -10   1  14       13.96       15.10      1.30 o
  -9   1  14       50.26       53.29      1.46 o
  -8   1  14      148.95      155.55      2.19 o
  -7   1  14       16.44       18.78      1.42 o
  -6   1  14      143.88      149.83      3.12 o
  -5   1  14      351.04      370.42      2.15 o
  -4   1  14        3.34        4.06      1.32 o
  -3   1  14      164.90      167.74      1.63 o
  -2   1  14        7.75       10.70      1.32 o
  -1   1  14      110.67      104.70      1.59 o
   0   1  14      210.60      206.30      2.40 o
   1   1  14        4.88        6.20      1.28 o
   2   1  14       77.34       79.22      2.18 o
   3   1  14       62.46       60.71      1.40 o
   4   1  14       16.82       23.63      1.34 o
 -15   2  14        0.31        3.50      1.61 o
 -14   2  14        2.40        5.37      1.37 o
 -13   2  14        9.00        9.49      1.65 o
 -12   2  14       84.97       75.15      2.13 o
 -11   2  14        1.06        3.18      1.40 o
 -10   2  14      240.94      248.91      4.33 o
  -9   2  14        2.35        2.85      1.24 o
  -8   2  14      102.83       98.52      1.98 o
  -7   2  14        1.47        2.37      1.31 o
  -6   2  14       34.98       32.97      1.50 o
  -5   2  14       33.90       31.00      1.60 o
  -4   2  14        9.57       15.16      1.43 o
  -3   2  14      512.02      509.45      3.41 o
  -2   2  14        0.47        2.53      1.36 o
  -1   2  14      193.20      176.95      1.65 o
   0   2  14        0.09        1.70      1.25 o
   1   2  14       18.72       22.29      1.40 o
   2   2  14        5.13        7.81      1.42 o
   3   2  14       59.91       57.98      1.45 o
   4   2  14       45.75       44.83      1.41 o
 -15   3  14        3.45        5.55      1.61 o
 -14   3  14       11.19       12.26      1.49 o
 -13   3  14        0.78        2.37      1.43 o
 -12   3  14       30.60       30.78      1.56 o
 -11   3  14       78.79       80.73      3.13 o
 -10   3  14       30.51       32.43      1.51 o
  -9   3  14     1009.35      968.40     21.89 o
  -8   3  14       63.30       61.16      1.44 o
  -7   3  14      827.35      814.64     12.36 o
  -6   3  14      375.69      366.30      5.71 o
  -5   3  14      283.27      277.99      2.32 o
  -4   3  14      694.97      667.22      3.43 o
  -3   3  14     1218.19     1191.26      9.62 o
  -2   3  14        0.31        1.45      1.41 o
  -1   3  14      206.13      199.53      2.37 o
   0   3  14      104.57      102.74      1.52 o
   1   3  14        7.68        9.53      1.33 o
   2   3  14       54.54       48.63      1.59 o
   3   3  14        3.52        4.39      1.39 o
 -14   4  14        0.79        0.59      1.64 o
 -13   4  14       22.20       19.03      1.62 o
 -12   4  14        0.00       -0.37      1.36 o
 -11   4  14       13.60       12.82      1.51 o
 -10   4  14       61.56       55.85      1.78 o
  -9   4  14       21.09       23.83      1.41 o
  -8   4  14      425.98      406.26      9.13 o
  -7   4  14       51.80       61.12      1.66 o
  -6   4  14      459.31      451.55      7.08 o
  -5   4  14       41.57       41.16      1.50 o
  -4   4  14       13.45       16.62      1.27 o
  -3   4  14        5.74        9.04      1.30 o
  -2   4  14       28.26       31.60      1.35 o
  -1   4  14        0.42        1.33      1.30 o
   0   4  14       87.42       94.57      3.01 o
   1   4  14       66.99       67.56      1.55 o
   2   4  14        2.95        5.30      1.46 o
   3   4  14       24.92       26.23      1.50 o
 -14   5  14       12.70       14.84      1.74 o
 -13   5  14        0.88        2.68      1.46 o
 -12   5  14       32.15       33.19      1.58 o
 -11   5  14       66.82       66.12      2.91 o
 -10   5  14       56.92       59.06      1.58 o
  -9   5  14        0.60        2.79      2.19 o
  -8   5  14       28.30       29.47      1.66 o
  -7   5  14       11.03        9.60      1.41 o
  -6   5  14      569.05      545.72      8.37 o
  -5   5  14       40.28       39.97      1.34 o
  -4   5  14      192.08      190.68      3.15 o
  -3   5  14      435.51      451.36      4.77 o
  -2   5  14       21.87       23.89      1.38 o
  -1   5  14      153.12      164.46      1.76 o
   0   5  14       34.89       39.50      1.58 o
   1   5  14       13.93       17.41      1.44 o
   2   5  14       21.42       25.84      1.52 o
 -13   6  14       27.59       25.24      1.60 o
 -12   6  14        1.23        3.56      1.68 o
 -11   6  14       13.17       13.87      1.41 o
 -10   6  14       27.94       25.85      1.45 o
  -9   6  14        4.01        3.39      1.45 o
  -8   6  14      103.50      105.35      3.81 o
  -7   6  14        0.03        2.42      1.51 o
  -6   6  14       33.72       30.01      1.68 o
  -5   6  14        7.39        9.99      1.36 o
  -4   6  14        9.77        9.67      1.30 o
  -3   6  14        0.79        1.52      1.32 o
  -2   6  14       49.02       53.30      1.58 o
  -1   6  14        4.04        3.69      1.46 o
   0   6  14       44.78       43.15      1.71 o
   1   6  14       13.64       15.20      1.57 o
 -11   7  14       17.69       15.88      1.58 o
 -10   7  14        5.96        6.58      1.67 o
  -9   7  14       41.31       39.52      1.64 o
  -8   7  14       55.57       52.29      1.88 o
  -7   7  14        2.80        3.43      1.55 o
  -6   7  14      101.82       99.35      1.57 o
  -5   7  14        9.29       10.47      1.32 o
  -4   7  14        0.96        4.28      1.29 o
  -3   7  14       34.95       36.49      1.44 o
  -2   7  14       17.35       14.97      1.30 o
  -1   7  14       17.08       16.34      1.48 o
   0   7  14       38.62       41.38      1.61 o
  -9   8  14        0.35        0.79      1.95 o
  -8   8  14        0.01        1.92      1.92 o
  -7   8  14        7.64        8.62      1.45 o
  -6   8  14        3.36        5.65      1.38 o
  -5   8  14       19.47       20.54      1.38 o
  -4   8  14        7.07        7.74      1.46 o
  -3   8  14       13.47       13.17      1.42 o
  -2   8  14       19.01       15.77      1.54 o
 -15   1  15        7.39        8.18      1.48 o
 -14   1  15       18.38       21.19      1.46 o
 -13   1  15        1.86        2.56      1.30 o
 -12   1  15       62.40       58.65      1.55 o
 -11   1  15       30.08       29.81      1.46 o
 -10   1  15       72.21       59.75      1.43 o
  -9   1  15      210.07      191.80      3.40 o
  -8   1  15        5.23        5.62      1.34 o
  -7   1  15       90.97       86.51      1.53 o
  -6   1  15       49.18       48.87      1.42 o
  -5   1  15       47.81       45.45      1.49 o
  -4   1  15       13.65       18.40      1.34 o
  -3   1  15       18.28       16.10      1.33 o
  -2   1  15       41.98       38.00      1.44 o
  -1   1  15       40.38       36.00      1.47 o
   0   1  15       22.88       24.02      1.36 o
   1   1  15        0.16        0.67      1.32 o
   2   1  15        3.89        4.18      1.39 o
   3   1  15        0.07        0.65      1.35 o
 -15   2  15        0.16       -0.21      1.47 o
 -14   2  15        1.07        2.32      1.52 o
 -13   2  15        6.05        8.97      1.52 o
 -12   2  15       13.79       11.97      1.36 o
 -11   2  15        7.98        8.51      1.39 o
 -10   2  15        5.96        4.96      1.34 o
  -9   2  15       24.25       25.52      1.36 o
  -8   2  15       88.92       81.85      1.59 o
  -7   2  15       70.16       75.07      1.49 o
  -6   2  15      366.36      366.77      2.54 o
  -5   2  15       79.27       84.49      1.53 o
  -4   2  15      151.14      143.46      1.60 o
  -3   2  15        6.74       11.52      1.26 o
  -2   2  15       29.98       25.91      1.49 o
  -1   2  15        5.31        5.88      1.31 o
   0   2  15       37.10       36.09      1.37 o
   1   2  15        1.49        0.70      1.38 o
   2   2  15        1.12        0.20      1.45 o
   3   2  15        4.90        6.16      1.49 o
 -15   3  15        3.10        4.42      1.55 o
 -14   3  15        0.09        1.53      1.65 o
 -13   3  15        0.37        1.26      1.54 o
 -12   3  15       11.34       10.76      1.50 o
 -11   3  15       27.28       26.43      1.52 o
 -10   3  15       33.12       29.02      1.58 o
  -9   3  15        0.11        2.25      1.34 o
  -8   3  15       58.67       67.21      1.42 o
  -7   3  15      110.74      109.87      1.63 o
  -6   3  15      126.86      135.70      2.24 o
  -5   3  15       41.49       45.79      1.36 o
  -4   3  15        0.00        1.11      1.38 o
  -3   3  15        1.48        1.42      1.27 o
  -2   3  15       22.99       23.32      1.43 o
  -1   3  15       27.49       26.86      1.35 o
   0   3  15        1.70        3.23      1.27 o
   1   3  15       76.82       72.74      1.59 o
   2   3  15        0.00        0.58      1.48 o
   3   3  15        3.69        3.86      1.48 o
 -14   4  15       15.73       13.55      2.38 o
 -13   4  15       26.25       27.09      1.61 o
 -12   4  15        2.53        6.39      1.49 o
 -11   4  15        6.58        5.23      1.42 o
 -10   4  15       17.97       20.61      1.50 o
  -9   4  15      190.54      181.04      5.60 o
  -8   4  15        0.19        0.18      1.42 o
  -7   4  15      201.19      207.13      5.32 o
  -6   4  15       40.07       41.23      1.93 o
  -5   4  15        5.29        4.54      1.29 o
  -4   4  15       50.45       46.37      2.92 o
  -3   4  15        2.66        4.98      1.28 o
  -2   4  15       22.87       21.32      1.29 o
  -1   4  15       48.95       56.08      1.46 o
   0   4  15        1.16        4.76      1.34 o
   1   4  15        9.74       10.78      1.37 o
   2   4  15        0.06        3.68      1.52 o
 -14   5  15        3.31        1.89      1.68 o
 -13   5  15        8.56        8.49      1.60 o
 -12   5  15       11.39       11.34      1.43 o
 -11   5  15       15.79       16.40      1.46 o
 -10   5  15       12.40       12.35      1.42 o
  -9   5  15       98.43       99.16      2.35 o
  -8   5  15       57.12       55.05      1.61 o
  -7   5  15       41.71       45.98      1.87 o
  -6   5  15       72.37       73.19      2.73 o
  -5   5  15       34.44       31.50      1.39 o
  -4   5  15       67.11       68.14      1.99 o
  -3   5  15        3.27        3.09      1.34 o
  -2   5  15        6.12        9.85      1.40 o
  -1   5  15        3.79        5.53      1.38 o
   0   5  15        0.48        2.50      1.38 o
   1   5  15        0.67        3.29      1.41 o
 -13   6  15        0.71        0.82      1.54 o
 -12   6  15        1.45        3.59      1.49 o
 -11   6  15        2.23        3.33      1.53 o
 -10   6  15        5.84        9.57      1.66 o
  -9   6  15        3.76        6.33      1.58 o
  -8   6  15        0.20        1.37      1.44 o
  -7   6  15       22.69       30.68      1.55 o
  -6   6  15       42.45       44.21      1.41 o
  -5   6  15       11.08       10.96      1.30 o
  -4   6  15       40.34       54.64      1.43 o
  -3   6  15        5.20        5.00      1.49 o
  -2   6  15        2.74        6.66      1.50 o
  -1   6  15        0.14        0.87      1.50 o
   0   6  15        1.84        1.17      1.68 o
 -11   7  15        4.27        5.73      1.42 o
 -10   7  15        0.60        1.15      1.56 o
  -9   7  15        7.88        8.79      1.62 o
  -8   7  15       47.48       50.47      2.90 o
  -7   7  15       18.42       19.08      1.60 o
  -6   7  15       34.49       31.80      1.47 o
  -5   7  15        0.49        1.75      1.36 o
  -4   7  15        4.08        4.25      1.36 o
  -3   7  15        4.34        7.27      1.38 o
  -2   7  15        6.21        6.07      1.51 o
  -1   7  15        2.26        2.79      1.57 o
  -9   8  15        0.61        0.46      2.04 o
  -8   8  15       10.29       12.94      1.89 o
  -7   8  15        1.32        1.44      1.54 o
  -6   8  15        0.39        3.24      1.45 o
  -5   8  15       12.15       13.17      1.48 o
  -4   8  15       23.64       24.69      1.52 o
  -3   8  15        0.32        2.15      1.51 o
 -15   0  16       14.84       11.51      2.12 o
 -14   0  16        2.56        4.29      2.20 o
 -13   0  16        6.58        6.45      2.08 o
 -12   0  16       56.74       69.38      2.19 o
 -11   0  16       55.55       53.18      2.06 o
 -10   0  16       64.87       65.99      2.39 o
  -9   0  16       93.55      109.97      2.14 o
  -8   0  16       17.44       13.69      1.82 o
  -7   0  16        0.98        3.13      1.85 o
  -6   0  16      499.40      465.18     13.13 o
  -5   0  16      428.81      413.70      7.16 o
  -4   0  16      507.83      493.90      3.35 o
  -3   0  16       58.54       60.67      2.41 o
  -2   0  16      120.08      122.89      4.32 o
  -1   0  16        2.56        1.90      1.97 o
   0   0  16        0.71        5.31      1.99 o
   1   0  16        3.59        5.43      2.02 o
   2   0  16       38.88       39.78      2.22 o
 -15   1  16        5.47        4.61      1.52 o
 -14   1  16       10.36       11.35      1.53 o
 -13   1  16       10.88       11.46      1.46 o
 -12   1  16       13.96       15.55      1.51 o
 -11   1  16        3.17        4.30      1.36 o
 -10   1  16       20.72       20.10      1.27 o
  -9   1  16       83.85       82.11      1.56 o
  -8   1  16       72.00       69.77      1.57 o
  -7   1  16        0.94        2.44      1.36 o
  -6   1  16      188.99      177.99      1.76 o
  -5   1  16      181.19      191.75      2.28 o
  -4   1  16       16.74       13.59      1.35 o
  -3   1  16      202.27      202.07      1.73 o
  -2   1  16       43.01       49.54      1.43 o
  -1   1  16      169.95      160.70      1.85 o
   0   1  16      145.10      144.74      3.48 o
   1   1  16        0.02        1.81      1.42 o
   2   1  16       40.37       39.87      1.64 o
 -15   2  16        0.30        3.08      1.54 o
 -14   2  16        5.52        4.06      1.80 o
 -13   2  16       10.12       13.85      1.39 o
 -12   2  16       51.01       45.49      1.49 o
 -11   2  16       12.41       13.02      1.42 o
 -10   2  16       22.13       23.93      1.39 o
  -9   2  16       73.51       76.11      1.56 o
  -8   2  16       86.02       89.34      1.68 o
  -7   2  16        0.09        0.43      1.30 o
  -6   2  16      208.99      217.88      2.94 o
  -5   2  16       55.07       56.90      1.53 o
  -4   2  16       64.59       65.36      1.53 o
  -3   2  16       57.52       59.62      1.43 o
  -2   2  16        8.75        6.94      1.32 o
  -1   2  16       85.30       89.79      1.52 o
   0   2  16        7.64        5.58      1.45 o
   1   2  16       62.50       67.13      1.73 o
   2   2  16       14.97       14.60      1.47 o
 -15   3  16        0.52        1.69      1.58 o
 -14   3  16        6.80        8.48      1.55 o
 -13   3  16        8.39       10.37      1.41 o
 -12   3  16        0.65        1.67      1.44 o
 -11   3  16       20.91       20.13      1.68 o
 -10   3  16        0.69        3.45      1.38 o
  -9   3  16      192.61      185.75      3.67 o
  -8   3  16       62.98       62.53      1.40 o
  -7   3  16       28.42       32.97      1.56 o
  -6   3  16      156.10      164.00      2.51 o
  -5   3  16      160.32      161.40      1.64 o
  -4   3  16      653.85      632.80      3.72 o
  -3   3  16      152.78      149.79      1.78 o
  -2   3  16       23.93       20.17      1.29 o
  -1   3  16        4.15        7.48      1.38 o
   0   3  16       19.95       21.27      1.44 o
   1   3  16       64.53       64.68      2.41 o
   2   3  16        4.62        5.22      1.49 o
 -14   4  16       19.35       17.60      1.54 o
 -13   4  16        0.42        2.49      1.59 o
 -12   4  16       76.76       71.10      2.42 o
 -11   4  16        6.21        5.62      1.48 o
 -10   4  16       79.90       71.82      1.57 o
  -9   4  16      245.74      244.49      4.92 o
  -8   4  16        0.93        2.97      1.47 o
  -7   4  16      375.20      376.40      5.87 o
  -6   4  16      150.66      166.07      2.88 o
  -5   4  16       12.72       15.30      1.28 o
  -4   4  16       64.86       63.62      1.45 o
  -3   4  16       94.64       91.53      1.52 o
  -2   4  16       39.92       41.67      1.44 o
  -1   4  16       66.22       61.03      1.57 o
   0   4  16       17.55       18.79      1.41 o
   1   4  16      110.51      105.08      2.26 o
 -13   5  16        0.08        0.23      1.55 o
 -12   5  16        0.03       -0.69      1.50 o
 -11   5  16       16.03       17.08      1.75 o
 -10   5  16        1.89        1.67      1.48 o
  -9   5  16        0.33        2.29      1.65 o
  -8   5  16        7.35       10.80      1.45 o
  -7   5  16      132.25      124.15      2.50 o
  -6   5  16       16.71       17.98      1.39 o
  -5   5  16       87.91       80.97      1.49 o
  -4   5  16        7.83        9.74      1.28 o
  -3   5  16       54.17       61.48      1.48 o
  -2   5  16       65.53       66.66      1.61 o
  -1   5  16       22.18       23.75      1.50 o
   0   5  16       18.15       20.58      1.50 o
 -12   6  16        7.49        8.50      1.56 o
 -11   6  16        0.09        0.80      1.46 o
 -10   6  16       21.91       26.75      1.65 o
  -9   6  16        3.37        3.59      1.63 o
  -8   6  16        0.09       -0.08      1.71 o
  -7   6  16        8.51        9.74      1.57 o
  -6   6  16      100.81       96.15      1.58 o
  -5   6  16        0.15        0.87      1.33 o
  -4   6  16       98.34      110.95      3.13 o
  -3   6  16        5.63        6.75      1.47 o
  -2   6  16       41.77       41.56      1.68 o
  -1   6  16       17.97       21.90      1.60 o
 -11   7  16        1.74        1.18      1.58 o
 -10   7  16        2.93        2.98      1.76 o
  -9   7  16        0.00        3.79      1.97 o
  -8   7  16       15.42       15.49      1.68 o
  -7   7  16        3.14        6.31      1.47 o
  -6   7  16       19.33       18.57      1.40 o
  -5   7  16       27.78       23.45      1.50 o
  -4   7  16        0.62        1.27      1.44 o
  -3   7  16       32.15       28.26      1.65 o
  -2   7  16        4.01        4.94      1.61 o
  -8   8  16        6.77        8.14      1.71 o
  -7   8  16       48.96       50.16      1.62 o
  -6   8  16        0.41        1.23      1.42 o
  -5   8  16        8.05        5.63      1.49 o
 -15   1  17        2.80        4.52      1.59 o
 -14   1  17        0.10        1.28      1.55 o
 -13   1  17        0.08       -0.11      1.50 o
 -12   1  17        0.35        0.97      1.39 o
 -11   1  17        0.19        1.02      1.39 o
 -10   1  17        0.19        3.16      1.34 o
  -9   1  17      310.82      300.50      3.97 o
  -8   1  17       40.19       45.21      1.40 o
  -7   1  17       75.19       74.59      1.62 o
  -6   1  17      319.40      322.27      4.47 o
  -5   1  17       25.77       26.27      1.32 o
  -4   1  17      474.79      476.99      2.75 o
  -3   1  17       27.71       29.25      1.46 o
  -2   1  17      234.60      226.85      1.88 o
  -1   1  17       24.48       27.68      1.63 o
   0   1  17        5.16        5.04      1.40 o
   1   1  17        0.77        1.99      1.52 o
 -15   2  17        0.29        2.19      1.62 o
 -14   2  17       18.82       19.97      1.46 o
 -13   2  17        0.00        0.09      1.37 o
 -12   2  17        2.40        4.07      1.25 o
 -11   2  17       29.78       31.02      1.48 o
 -10   2  17       81.86       80.60      1.65 o
  -9   2  17       23.85       26.37      1.40 o
  -8   2  17      268.45      269.58      4.25 o
  -7   2  17      145.88      140.16      1.61 o
  -6   2  17       26.66       28.24      1.35 o
  -5   2  17      421.68      413.73      2.20 o
  -4   2  17      123.75      122.52      2.40 o
  -3   2  17      152.18      151.05      1.65 o
  -2   2  17        7.89        8.02      1.38 o
  -1   2  17        2.15        2.53      1.45 o
   0   2  17       10.58       11.69      1.48 o
   1   2  17        5.39        8.49      1.52 o
 -15   3  17        0.45        3.92      1.82 o
 -14   3  17       26.14       26.59      1.57 o
 -13   3  17       11.77       12.20      1.65 o
 -12   3  17        0.00        3.22      1.57 o
 -11   3  17        1.45        2.95      1.33 o
 -10   3  17      160.12      144.51      3.28 o
  -9   3  17        0.29        1.04      1.23 o
  -8   3  17       26.00       21.83      1.37 o
  -7   3  17        5.72        6.80      1.55 o
  -6   3  17       37.74       35.71      1.44 o
  -5   3  17       20.68       19.30      1.38 o
  -4   3  17       21.22       22.97      1.33 o
  -3   3  17       23.50       22.54      1.27 o
  -2   3  17       14.02       14.89      1.34 o
  -1   3  17        4.28        5.85      1.37 o
   0   3  17        1.02        3.49      1.46 o
   1   3  17        0.30        3.08      1.59 o
 -14   4  17        5.63        7.20      1.60 o
 -13   4  17        0.17        1.43      1.62 o
 -12   4  17       22.14       21.86      1.57 o
 -11   4  17       90.97       87.21      1.84 o
 -10   4  17        0.00        2.14      1.50 o
  -9   4  17       66.81       65.01      1.48 o
  -8   4  17        2.21        2.09      1.52 o
  -7   4  17        2.76        5.08      1.51 o
  -6   4  17        0.16       -0.56      1.36 o
  -5   4  17       96.71       96.14      1.63 o
  -4   4  17       12.40       14.61      1.39 o
  -3   4  17       19.20       18.65      1.33 o
  -2   4  17       39.74       37.64      1.41 o
  -1   4  17        0.48        1.77      1.48 o
   0   4  17       19.12       18.87      1.58 o
 -13   5  17        3.92        3.80      1.52 o
 -12   5  17        3.60        4.47      1.61 o
 -11   5  17        1.72        1.89      1.55 o
 -10   5  17        1.33        4.24      1.46 o
  -9   5  17      100.14       98.44      1.81 o
  -8   5  17        0.82        1.95      1.78 o
  -7   5  17       40.94       40.40      1.66 o
  -6   5  17       22.94       23.21      1.46 o
  -5   5  17        7.49        9.14      1.34 o
  -4   5  17       22.29       20.81      1.34 o
  -3   5  17       14.34       16.94      1.38 o
  -2   5  17        0.84        2.80      1.36 o
  -1   5  17        0.49        0.82      1.45 o
 -12   6  17        0.17        0.69      1.78 o
 -11   6  17        3.37        3.10      1.48 o
 -10   6  17       21.54       27.29      1.86 o
  -9   6  17        0.07        0.75      1.82 o
  -8   6  17       46.78       43.14      1.74 o
  -7   6  17        5.16        7.10      1.40 o
  -6   6  17        5.90        5.39      1.43 o
  -5   6  17        1.31        3.55      1.51 o
  -4   6  17        0.47       -1.42      1.61 o
  -3   6  17       52.46       59.52      1.71 o
  -2   6  17        3.13        5.00      1.44 o
 -10   7  17       21.63       21.62      1.77 o
  -9   7  17        2.10        0.98      1.90 o
  -8   7  17        3.55        3.77      1.70 o
  -7   7  17        3.09        5.94      1.50 o
  -6   7  17        0.02       -0.19      1.48 o
  -5   7  17        0.00        1.29      1.45 o
  -4   7  17        8.17        8.89      1.52 o
 -15   0  18        1.60        2.00      2.43 o
 -14   0  18       59.47       56.75      2.46 o
 -13   0  18       44.02       42.39      2.39 o
 -12   0  18      384.65      373.55      5.52 o
 -11   0  18       21.20       23.72      2.13 o
 -10   0  18      662.80      641.07     10.62 o
  -9   0  18       67.61       68.87      2.23 o
  -8   0  18       58.88       55.01      2.25 o
  -7   0  18       90.30       89.66      2.66 o
  -6   0  18       27.02       30.51      1.95 o
  -5   0  18       86.57       83.55      2.36 o
  -4   0  18       69.67       60.51      2.09 o
  -3   0  18      156.70      164.75      2.50 o
  -2   0  18       23.63       20.49      4.15 o
  -1   0  18      187.27      179.35     11.33 o
   0   0  18       19.39       25.50      3.30 o
   1   0  18       28.69       25.66      2.34 o
 -15   1  18       10.48        9.14      1.87 o
 -14   1  18        0.14       -0.24      1.55 o
 -13   1  18        0.84        1.78      1.40 o
 -12   1  18       18.38       19.18      1.56 o
 -11   1  18       22.75       24.54      1.50 o
 -10   1  18       15.53       11.85      1.39 o
  -9   1  18       49.89       51.43      1.40 o
  -8   1  18       24.58       23.91      1.52 o
  -7   1  18      100.40      106.46      1.61 o
  -6   1  18       37.49       36.55      1.37 o
  -5   1  18       20.31       22.52      1.41 o
  -4   1  18       63.03       65.77      1.45 o
  -3   1  18        0.66        0.80      1.40 o
  -2   1  18       21.44       23.42      1.65 o
  -1   1  18        0.87        2.85      1.61 o
   0   1  18       12.93       14.69      1.50 o
 -15   2  18        0.16        0.56      1.95 o
 -14   2  18        2.58        3.02      1.59 o
 -13   2  18       17.95       17.76      1.45 o
 -12   2  18        3.93        7.31      1.44 o
 -11   2  18        0.11        1.00      1.42 o
 -10   2  18        6.07        7.43      1.40 o
  -9   2  18       79.90       81.60      1.91 o
  -8   2  18       83.15       78.79      1.64 o
  -7   2  18      150.75      144.33      2.89 o
  -6   2  18      275.37      271.79      2.27 o
  -5   2  18       43.76       39.26      1.46 o
  -4   2  18      138.73      141.61      1.81 o
  -3   2  18        6.10        9.55      1.40 o
  -2   2  18        1.62        4.30      1.41 o
  -1   2  18       29.64       31.38      1.57 o
   0   2  18        5.47        5.68      1.51 o
 -14   3  18        5.09        5.96      1.55 o
 -13   3  18       23.85       28.21      1.55 o
 -12   3  18       25.77       22.11      1.52 o
 -11   3  18        1.34        4.09      1.35 o
 -10   3  18       76.68       82.95      1.61 o
  -9   3  18        2.50        4.41      1.40 o
  -8   3  18        9.99       11.81      1.40 o
  -7   3  18        8.54       10.80      1.45 o
  -6   3  18      158.81      153.94      1.71 o
  -5   3  18       13.55       14.98      1.43 o
  -4   3  18       82.77       69.91      1.62 o
  -3   3  18        8.23        9.62      1.46 o
  -2   3  18       70.12       75.43      1.62 o
  -1   3  18        6.20        9.36      1.53 o
   0   3  18       66.55       61.50      1.59 o
 -14   4  18        7.74        7.87      1.75 o
 -13   4  18        6.35        6.23      1.51 o
 -12   4  18       18.28       19.19      1.54 o
 -11   4  18        0.01        0.77      1.47 o
 -10   4  18        3.86        4.39      1.45 o
  -9   4  18       83.18       86.09      1.77 o
  -8   4  18       37.94       41.15      1.69 o
  -7   4  18       62.95       68.10      1.73 o
  -6   4  18      183.76      190.76      4.80 o
  -5   4  18       47.84       45.99      1.38 o
  -4   4  18       36.79       35.77      1.56 o
  -3   4  18       20.57       21.75      1.39 o
  -2   4  18        0.81        3.66      1.48 o
  -1   4  18        0.08        0.85      1.53 o
 -13   5  18       12.79       13.25      1.91 o
 -12   5  18        0.10       -1.04      1.54 o
 -11   5  18       10.71       10.84      1.50 o
 -10   5  18        0.35        4.22      1.60 o
  -9   5  18       25.50       25.56      1.60 o
  -8   5  18        0.04        0.46      1.58 o
  -7   5  18        2.48        1.85      1.46 o
  -6   5  18        0.12        0.26      1.45 o
  -5   5  18       62.29       62.10      1.52 o
  -4   5  18        0.37        0.98      1.41 o
  -3   5  18      123.51      119.30      2.54 o
  -2   5  18       11.36       12.17      1.54 o
 -12   6  18        6.11        5.20      1.53 o
 -11   6  18        0.04        1.22      1.63 o
 -10   6  18       19.60       18.73      1.77 o
  -9   6  18       13.84       10.48      1.79 o
  -8   6  18        5.24        5.86      1.71 o
  -7   6  18       20.07       14.79      1.53 o
  -6   6  18       19.28       25.10      1.62 o
  -5   6  18        0.51        0.53      1.55 o
  -4   6  18       16.03       17.62      1.47 o
  -3   6  18        7.97       11.06      1.55 o
  -9   7  18       30.63       30.25      2.21 o
  -8   7  18        3.15        4.29      1.50 o
  -7   7  18        8.57        9.42      1.51 o
  -6   7  18       15.48       16.58      1.54 o
 -15   1  19        0.68        2.06      1.77 o
 -14   1  19        7.48        5.84      1.61 o
 -13   1  19        6.83        8.97      1.51 o
 -12   1  19       16.84       16.85      1.50 o
 -11   1  19       20.14       24.44      1.43 o
 -10   1  19        0.02       -0.15      1.35 o
  -9   1  19      189.63      197.80      3.20 o
  -8   1  19        9.93       12.04      1.33 o
  -7   1  19       11.58       11.64      1.31 o
  -6   1  19        0.13        1.77      1.48 o
  -5   1  19        2.19        4.05      1.36 o
  -4   1  19       12.48       14.91      1.43 o
  -3   1  19       14.04       13.89      1.49 o
  -2   1  19       16.80       18.65      3.63 o
  -1   1  19       12.50       12.92      1.53 o
 -15   2  19        3.02        2.19      1.86 o
 -14   2  19       21.48       23.15      1.71 o
 -13   2  19        0.00        2.79      1.55 o
 -12   2  19        1.86        3.16      1.42 o
 -11   2  19       11.67       12.22      1.39 o
 -10   2  19       51.04       53.80      1.59 o
  -9   2  19       50.54       51.35      1.53 o
  -8   2  19       21.96       23.09      1.44 o
  -7   2  19        0.27        0.82      1.30 o
  -6   2  19        4.49        4.09      1.30 o
  -5   2  19       21.93       22.68      1.42 o
  -4   2  19        3.38        5.16      1.41 o
  -3   2  19       57.80       56.61      2.16 o
  -2   2  19        7.53        8.00      1.47 o
  -1   2  19        8.76        8.36      1.53 o
 -14   3  19        0.03        2.30      1.67 o
 -13   3  19        9.60       10.13      1.46 o
 -12   3  19       20.56       19.25      1.56 o
 -11   3  19       19.02       18.72      1.55 o
 -10   3  19       28.15       29.10      1.62 o
  -9   3  19       21.32       21.65      1.42 o
  -8   3  19        7.94       10.10      1.50 o
  -7   3  19        5.56        5.74      1.47 o
  -6   3  19        0.01        0.90      1.36 o
  -5   3  19        0.00        2.38      1.45 o
  -4   3  19        0.19        0.81      1.33 o
  -3   3  19       17.42       17.67      1.61 o
  -2   3  19        0.37        2.57      1.41 o
  -1   3  19        2.62        3.83      1.52 o
 -13   4  19        6.90        5.94      1.65 o
 -12   4  19        7.03        6.24      1.56 o
 -11   4  19       32.68       26.38      1.57 o
 -10   4  19        0.00        1.61      1.40 o
  -9   4  19       12.85       14.01      1.48 o
  -8   4  19        5.15        3.16      1.66 o
  -7   4  19        0.27        1.21      1.43 o
  -6   4  19        4.85        4.03      1.44 o
  -5   4  19        1.84        0.70      1.44 o
  -4   4  19        0.37       -1.51      1.43 o
  -3   4  19        9.09       12.79      1.60 o
  -2   4  19        0.10        1.14      1.51 o
 -12   5  19        2.18        1.96      1.55 o
 -11   5  19        1.64        0.62      1.61 o
 -10   5  19        4.04        7.44      1.53 o
  -9   5  19       26.72       28.58      1.82 o
  -8   5  19        7.41       13.41      1.67 o
  -7   5  19        0.00        1.49      1.40 o
  -6   5  19        2.74        1.28      1.47 o
  -5   5  19        3.91        4.97      1.42 o
  -4   5  19        1.79        3.31      1.44 o
  -3   5  19        4.22        4.21      1.50 o
 -11   6  19        6.30        7.43      1.63 o
 -10   6  19        0.48        1.94      1.75 o
  -9   6  19       17.72       15.01      1.93 o
  -8   6  19        0.07        0.99      1.49 o
  -7   6  19        6.19        5.69      1.50 o
  -6   6  19        5.42        5.44      1.71 o
  -5   6  19        0.32        1.30      1.56 o
 -15   0  20        3.63        4.28      2.32 o
 -14   0  20        4.43        8.02      2.05 o
 -13   0  20       44.24       41.97      2.31 o
 -12   0  20       29.97       33.24      2.22 o
 -11   0  20      147.82      133.94      2.48 o
 -10   0  20       10.86        9.30      1.90 o
  -9   0  20      230.12      225.05      2.76 o
  -8   0  20       25.67       31.35      2.26 o
  -7   0  20        6.53        8.71      1.84 o
  -6   0  20        0.14       -0.92      2.19 o
  -5   0  20       82.22       73.67      2.21 o
  -4   0  20        1.58        4.06      2.49 o
  -3   0  20       13.67       10.81      2.12 o
  -2   0  20        5.61        7.97      2.88 o
 -15   1  20       14.28       11.49      1.71 o
 -14   1  20        0.51        1.93      1.58 o
 -13   1  20       21.41       18.33      1.53 o
 -12   1  20       57.17       53.73      1.51 o
 -11   1  20        0.18        2.17      1.44 o
 -10   1  20       41.23       38.84      1.45 o
  -9   1  20       77.85       73.69      1.65 o
  -8   1  20       70.17       65.06      1.63 o
  -7   1  20      156.10      149.37      2.29 o
  -6   1  20        0.15        1.10      1.47 o
  -5   1  20       47.44       48.55      1.60 o
  -4   1  20       77.24       81.36      1.66 o
  -3   1  20        0.28        1.36      1.54 o
  -2   1  20       45.62       46.17      2.81 o
 -14   2  20        5.53        4.73      1.48 o
 -13   2  20        0.09        1.41      1.48 o
 -12   2  20        0.33        0.79      1.37 o
 -11   2  20       27.87       28.87      1.56 o
 -10   2  20        0.83        1.25      1.50 o
  -9   2  20      141.85      143.07      1.80 o
  -8   2  20       21.82       21.46      1.50 o
  -7   2  20       78.89       72.21      1.61 o
  -6   2  20       46.66       50.75      1.89 o
  -5   2  20       12.82       18.71      1.76 o
  -4   2  20       10.22       12.06      1.56 o
  -3   2  20       88.47       83.60      1.75 o
  -2   2  20        5.00        9.61      1.64 o
 -14   3  20        1.15        0.07      1.82 o
 -13   3  20       20.14       23.35      1.70 o
 -12   3  20       14.38       13.37      1.57 o
 -11   3  20        1.47        1.23      1.62 o
 -10   3  20        8.00        9.32      1.48 o
  -9   3  20       47.40       50.90      1.58 o
  -8   3  20       19.55       22.17      1.49 o
  -7   3  20       57.92       60.34      1.55 o
  -6   3  20        2.94        3.38      1.44 o
  -5   3  20        8.75       10.10      1.44 o
  -4   3  20        2.32        2.44      1.50 o
  -3   3  20       12.91       13.57      1.49 o
  -2   3  20       26.13       24.32      1.52 o
 -13   4  20        1.52        2.76      1.58 o
 -12   4  20       16.46       19.52      1.76 o
 -11   4  20        9.62       10.19      1.58 o
 -10   4  20        0.56        0.84      1.48 o
  -9   4  20        5.02        6.64      1.47 o
  -8   4  20        1.68        3.88      1.48 o
  -7   4  20        4.53        6.15      1.51 o
  -6   4  20       36.38       37.29      1.57 o
  -5   4  20       44.75       50.24      1.57 o
  -4   4  20        0.06        0.70      1.48 o
  -3   4  20       22.44       24.86      1.62 o
 -12   5  20        6.23        7.97      1.69 o
 -11   5  20        8.82        9.88      1.73 o
 -10   5  20       31.87       32.25      1.54 o
  -9   5  20       14.84       17.22      1.80 o
  -8   5  20        3.35        4.38      1.46 o
  -7   5  20        0.01       -0.03      1.47 o
  -6   5  20        6.43        7.87      1.49 o
  -5   5  20        0.52        1.72      1.61 o
  -9   6  20        0.28        0.71      1.74 o
  -8   6  20        0.10        2.00      1.62 o
  -7   6  20        0.30        3.71      1.82 o
 -14   1  21        0.00        1.59      1.66 o
 -13   1  21        0.85        1.89      1.50 o
 -12   1  21        9.90        8.21      1.54 o
 -11   1  21        9.37       10.60      1.41 o
 -10   1  21       51.24       49.02      1.53 o
  -9   1  21        0.00        0.54      1.43 o
  -8   1  21        4.95        4.32      1.41 o
  -7   1  21       38.21       37.93      1.64 o
  -6   1  21       54.59       54.43      1.52 o
  -5   1  21       14.54       12.08      1.65 o
  -4   1  21       45.73       37.99      1.86 o
  -3   1  21        0.31        0.63      1.55 o
 -14   2  21       11.21       13.21      1.82 o
 -13   2  21        5.42        6.45      1.53 o
 -12   2  21        1.83        4.01      1.51 o
 -11   2  21        5.28        5.28      1.51 o
 -10   2  21        1.08        2.53      1.49 o
  -9   2  21        0.62        2.31      1.50 o
  -8   2  21        4.43        4.94      1.44 o
  -7   2  21       73.32       70.38      1.69 o
  -6   2  21        0.79       -0.03      1.39 o
  -5   2  21       19.21       20.42      1.46 o
  -4   2  21        0.04        1.61      1.52 o
  -3   2  21        1.18        1.35      1.66 o
 -13   3  21        0.85        0.53      1.76 o
 -12   3  21        2.22        4.94      1.56 o
 -11   3  21       15.75       15.85      1.66 o
 -10   3  21        4.57        5.92      1.53 o
  -9   3  21        1.01        1.31      1.50 o
  -8   3  21       21.78       20.72      1.42 o
  -7   3  21        1.44        2.73      1.38 o
  -6   3  21        6.10        5.22      1.52 o
  -5   3  21        0.55        1.82      1.44 o
  -4   3  21        3.28        3.06      1.45 o
 -12   4  21        4.23        3.85      1.78 o
 -11   4  21        4.18        2.34      1.61 o
 -10   4  21        9.75        7.81      1.56 o
  -9   4  21        0.11        1.77      1.63 o
  -8   4  21        0.52        3.02      1.49 o
  -7   4  21        8.53       10.60      1.51 o
  -6   4  21        1.54        0.47      1.42 o
  -5   4  21       11.78       10.76      1.58 o
 -11   5  21        0.16        2.32      1.84 o
 -10   5  21        3.51        2.26      1.83 o
  -9   5  21        0.93        1.90      1.54 o
  -8   5  21       19.40       23.61      1.59 o
  -7   5  21       12.10       12.25      1.66 o
 -14   0  22        0.97        1.77      2.10 o
 -13   0  22        0.22        0.23      2.22 o
 -12   0  22        0.64        2.74      2.16 o
 -11   0  22        1.26        1.68      2.10 o
 -10   0  22       21.15       23.22      2.26 o
  -9   0  22       11.10        9.23      2.10 o
  -8   0  22       17.93       18.65      2.12 o
  -7   0  22       52.53       54.53      2.25 o
  -6   0  22       13.61       14.04      2.12 o
  -5   0  22        0.22        4.08      2.90 o
  -4   0  22        7.49        8.47      2.25 o
 -14   1  22        3.14        2.82      1.63 o
 -13   1  22       28.65       27.31      1.58 o
 -12   1  22        1.61        3.37      1.47 o
 -11   1  22        0.17        1.03      1.43 o
 -10   1  22        0.85        2.93      1.45 o
  -9   1  22       23.29       27.98      1.53 o
  -8   1  22        2.26        3.30      1.40 o
  -7   1  22       13.87       13.93      1.52 o
  -6   1  22       25.18       28.46      1.63 o
  -5   1  22        0.75        1.90      1.51 o
  -4   1  22       25.01       20.24      1.75 o
 -13   2  22       11.54       13.60      1.59 o
 -12   2  22        7.72        7.40      1.59 o
 -11   2  22        1.41        3.11      1.53 o
 -10   2  22       24.80       23.29      1.57 o
  -9   2  22        0.02        1.27      1.54 o
  -8   2  22       36.32       35.06      1.54 o
  -7   2  22       15.46       16.63      1.43 o
  -6   2  22       31.09       34.56      1.51 o
  -5   2  22       47.99       48.56      1.63 o
 -12   3  22       13.68       15.06      1.68 o
 -11   3  22        1.14        2.71      1.56 o
 -10   3  22       47.10       44.19      1.72 o
  -9   3  22       16.23       14.50      1.43 o
  -8   3  22       19.55       19.01      1.44 o
  -7   3  22        5.24        4.57      1.39 o
  -6   3  22       22.09       21.61      1.61 o
  -5   3  22        0.00        0.75      1.50 o
 -11   4  22        0.50        0.81      1.62 o
 -10   4  22        2.97        5.16      1.66 o
  -9   4  22        0.00        0.86      1.46 o
  -8   4  22        3.54        3.34      1.53 o
  -7   4  22        1.82        3.18      1.60 o
 -13   1  23        0.94        1.87      1.59 o
 -12   1  23       10.02        9.60      1.49 o
 -11   1  23       12.01       11.61      1.39 o
 -10   1  23        0.23        0.80      1.49 o
  -9   1  23        5.03        7.11      1.44 o
  -8   1  23        1.22        2.86      1.53 o
  -7   1  23        6.23        6.92      1.58 o
  -6   1  23        5.83        5.14      1.64 o
 -12   2  23       11.59       13.96      1.64 o
 -11   2  23        3.32        4.16      1.60 o
 -10   2  23       16.13       19.93      1.70 o
  -9   2  23        2.65        2.68      1.46 o
  -8   2  23       20.28       21.78      1.57 o
  -7   2  23        6.03        8.96      1.55 o
 -11   3  23        3.93        4.26      1.63 o
 -10   3  23        0.00        3.65      1.69 o
  -9   3  23       28.33       22.22      1.52 o
  -8   3  23        5.85        6.09      1.59 o
 -11   0  24       10.37        8.60      2.31 o
 -10   0  24       25.67       24.35      2.15 o
  -9   0  24        9.46       11.30      2.71 o
  -8   0  24        4.91        6.15      2.65 o
 -11   1  24       17.06       14.66      1.70 o
 -10   1  24        0.00        0.67      1.60 o
  -9   1  24        9.69        8.94      1.65 o
 
